# Supplementary material for: GltS regulates biofilm formation in methicillin-resistant Staphylococcus aureus
Source: Commun Biol. 2022 Nov 23;5:1284. doi: 10.1038/s42003-022-04239-2 (PMC9684512; doi:10.1038/s42003-022-04239-2)
Supplement: Supplementary file 3 — Supplementary Data 1 [file 42003_2022_4239_MOESM3_ESM.xlsx]

## Sheet: SD1-a
Gene name	Gene Description	Accession Number
kdpA	K+-transporting ATPase, A subunit	SAUSA300_2034
	sodium dependent transporter	SAUSA300_0432
	sodium-dependent transporter	SAUSA300_1897
gltS	sodium/glutamate symporter	SAUSA300_2291
gltT	proton/sodium-glutamate symport protein	SAUSA300_2329
kdpB	K+-transporting ATPase, B subunit	SAUSA300_2033
trkA	potassium uptake protein	SAUSA300_0988
	sodium transport family protein	SAUSA300_0924
	putative Na+/H+ antiporter, MnhG component	SAUSA300_0616
	putative monovalent cation/H+ antiporter subunit F	SAUSA300_0615
	Na+/H+ antiporter family protein	SAUSA300_0846
	putative monovalent cation/H+ antiporter subunit C	SAUSA300_0612
	putative Na+/H+ antiporter, MnhE component	SAUSA300_0614
	Na+/H+ antiporter	SAUSA300_0617
	putative Na+/H+ antiporter	SAUSA300_2384
	Na/Pi cotransporter family protein	SAUSA300_0107
	sodium:solute symporter family protein	SAUSA300_0314
	putative monovalent cation/H+ antiporter subunit D	SAUSA300_0613
	Na+/H+ antiporter family protein	SAUSA300_2273
	Na+/H+ antiporter NhaC	SAUSA300_2250

## Sheet: SD1-b
Gene name	Gene Description	Accession Number
acnA	aconitate hydratase	SAUSA300_1246
gudB	NAD-specific glutamate dehydrogenase	SAUSA300_0861
gltB	glutamate synthase, large subunit	SAUSA300_0445
gltD	glutamate synthase subunit beta	SAUSA300_0446
icd	isocitrate dehydrogenase, NADP-dependent	SAUSA300_1640
rocD	ornithine--oxo-acid transaminase	SAUSA300_0860
ccpA	catabolite control protein A	SAUSA300_1682
sarA	accessory regulator A	SAUSA300_0605
agrA	accessory gene regulator protein A	SAUSA300_1992
agrB	accessory gene regulator protein B	SAUSA300_1989
agrC	accessory gene regulator protein C	SAUSA300_1991
icaA	intercellular adhesion protein A	SAUSA300_2600
icaB	intercellular adhesion protein B	SAUSA300_2601
icaC	intercellular adhesion protein C	SAUSA300_2602
fnbA	fibronectin binding protein A	SAUSA300_2441
fnbB	fibronectin binding protein B	SAUSA300_2440
argB	acetylglutamate kinase	SAUSA300_0184
argC	N-acetyl-gamma-glutamyl-phosphate reductase	SAUSA300_0186
argJ	arginine biosynthesis bifunctional protein ArgJ	SAUSA300_0185
