# Supplementary material for: GltS regulates biofilm formation in methicillin-resistant Staphylococcus aureus
Source: Commun Biol. 2022 Nov 23;5:1284. doi: 10.1038/s42003-022-04239-2 (PMC9684512; doi:10.1038/s42003-022-04239-2)
Supplement: Supplementary file 4 — Supplementary Data 2 [file 42003_2022_4239_MOESM4_ESM.xlsx]

## Sheet: Table 
Supplemental Table S2
	1hour			2hours			4hours			6hours			8hours			10hous			12hours			24hours
	Mean	SD*	P value¶	Mean	SD	P value	Mean	SD	P value	Mean	SD	P value	Mean	SD	P value	Mean	SD	P value	Mean	SD	P value	Mean	SD	P value
USA300 LAC	0.1413	0.0142906	0.343739	0.278	0.0115758	0.050327	0.7427	0.0560317	0.346965	1.641	0.0488899	0.531824	2.04	0.150342	0.842917	2.173	0.144012	0.676509	2.268	0.0966644	0.717875	2.841	0.102883	0.640555
USA300 JE2	0.128	0.0102307	‐	0.2323	0.0202375	‐	0.6387	0.126249	‐	1.559	0.163905	‐	1.987	0.323585	‐	2.073	0.279911	‐	2.165	0.361646	‐	2.915	0.178059	‐
SAUSA300_2329 (gltT)	0.1363	0.0148174	0.548511	0.2747	0.0297807	0.171702	0.7523	0.133062	0.430302	1.664	0.124269	0.50902	2.013	0.26433	0.932421	2.151	0.270453	0.792658	2.235	0.267778	0.838173	2.939	0.217926	0.909818
SAUSA300_2291 (gltS)	0.136	0.0118603	0.510072	0.2587	0.022005	0.280864	0.6863	0.0725825	0.667498	1.581	0.0556497	0.866092	1.997	0.224436	0.971279	2.135	0.264652	0.832884	2.3	0.303174	0.707176	2.82	0.116253	0.563141
SAUSA300_924	0.1347	0.0143836	0.621549	0.2657	0.0241155	0.208644	0.7327	0.129204	0.502615	1.621	0.107707	0.677968	1.977	0.271005	0.976551	2.1	0.278568	0.928513	2.171	0.330015	0.988446	2.816	0.181049	0.611904
SAUSA300_1897	0.136	0.0155778	0.576583	0.2567	0.0164384	0.257345	0.7217	0.110648	0.522943	1.771	0.174908	0.279187	2.068	0.317507	0.812218	2.169	0.305074	0.759425	2.216	0.276916	0.882621	2.945	0.148102	0.860573
SAUSA300_0432	0.131	0.0168721	0.840271	0.2153	0.0217613	0.46388	0.5557	0.0958274	0.500067	1.557	0.114825	0.9894	2.001	0.297695	0.964636	2.1	0.25677	0.92569	2.241	0.276286	0.824905	2.823	0.165452	0.620827
SAUSA300_0616	0.1293	0.0155206	0.924085	0.245	0.0269815	0.623459	0.7223	0.132427	0.553064	1.627	0.127272	0.667159	2.021	0.296366	0.91642	2.075	0.27279	0.996382	2.205	0.246367	0.903381	2.96	0.168032	0.806358
SAUSA300_0846	0.130667	0.0135236	0.835665	0.261667	0.0198718	0.217421	0.743	0.119969	0.444709	1.66467	0.124283	0.509265	1.99067	0.300264	0.990393	2.108	0.23779	0.900417	2.20933	0.302105	0.901513	2.97733	0.268573	0.798862
SAUSA300_0614	0.144	0.017282	0.336163	0.297333	0.0310519	0.0784613	0.82	0.10942	0.200995	1.702	0.138977	0.400279	2.032	0.29992	0.891533	2.16667	0.264975	0.749299	2.23333	0.299873	0.848128	2.92133	0.236087	0.976202
SAUSA300_0617	0.143667	0.018625	0.371367	0.283333	0.0253815	0.0937743	0.772333	0.0963927	0.304028	1.67267	0.0686893	0.43832	2.00667	0.206206	0.945372	2.12533	0.187114	0.839269	2.20667	0.20086	0.896247	2.91067	0.144086	0.981529
SAUSA300_ 2384	0.137667	0.0161107	0.520038	0.267	0.034215	0.299228	0.745333	0.11769	0.431681	1.61267	0.100151	0.715206	1.92267	0.260509	0.83865	2.03733	0.253179	0.899275	2.12933	0.216649	0.910917	2.75333	0.106199	0.345603
SAUSA300_0988 (trkA)	0.137667	0.0143836	0.486199	0.283667	0.0263354	0.0986447	0.795667	0.114135	0.262686	1.68133	0.138606	0.465483	1.96933	0.233429	0.954236	2.08267	0.228557	0.97268	2.168	0.242058	0.993558	2.848	0.105122	0.677235
SAUSA300_2034 (kdpA)	0.14	0.0142361	0.392993	0.286333	0.0243903	0.0757673	0.802	0.109054	0.23982	1.7	0.139638	0.407048	2.04267	0.275475	0.861452	2.17333	0.247663	0.724639	2.34667	0.219802	0.583702	2.88267	0.119837	0.844688
SAUSA300_2033 (kdpB)	0.148333	0.0164181	0.224596	0.322	0.0315383	0.0354091	0.856333	0.105926	0.137316	1.71133	0.125489	0.358356	2.05867	0.26694	0.820558	2.18533	0.257834	0.698759	2.316	0.253067	0.657302	2.84933	0.0905882	0.675501
SAUSA300_0615	0.143333	0.0162138	0.331946	0.294667	0.0463129	0.188213	0.806667	0.136863	0.271433	1.68733	0.0777232	0.393071	2.03067	0.26706	0.889518	2.14667	0.259853	0.799487	2.248	0.234356	0.801705	2.856	0.167428	0.751401
SAUSA300_0612	0.137667	0.0147045	0.492678	0.29	0.0387384	0.158403	0.809667	0.13018	0.253287	1.69667	0.124283	0.400081	2.008	0.272725	0.946681	2.14933	0.252673	0.789911	2.18933	0.282774	0.944808	2.81867	0.102467	0.553274
SAUSA300_0107	0.139667	0.0167796	0.457545	0.284667	0.0311377	0.128625	0.812333	0.108322	0.215471	1.698	0.101403	0.374947	2.03067	0.292307	0.893495	2.17067	0.263724	0.738549	2.296	0.310475	0.718416	3.044	0.238462	0.574582
SAUSA300_0314	0.142	0.0134412	0.310452	0.303333	0.0414916	0.120967	0.834333	0.124928	0.194245	1.69733	0.120359	0.393997	2.016	0.305383	0.930214	2.11867	0.304321	0.884338	2.22133	0.256963	0.867884	2.92267	0.307286	0.976467
SAUSA300_0613	0.146	0.0135892	0.214128	0.311	0.0461086	0.122509	0.817	0.128112	0.233516	1.652	0.109739	0.54499	1.96533	0.270039	0.946474	2.12533	0.24169	0.852272	2.22667	0.316806	0.865746	2.804	0.108271	0.502593
SAUSA300_2273	0.143333	0.0127105	0.257568	0.304	0.0307354	0.0601057	0.834667	0.110446	0.175042	1.728	0.111762	0.302012	2.02533	0.281185	0.904767	2.15067	0.302282	0.803844	2.332	0.318814	0.65089	3.02133	0.143901	0.547441
SAUSA300_2250	0.137	0.0158955	0.543539	0.288333	0.0407785	0.182521	0.807667	0.129007	0.256101	1.66467	0.111455	0.496856	2.048	0.296594	0.853059	2.15333	0.292581	0.793807	2.25067	0.254167	0.799823	2.84533	0.044582	0.64135
SAUSA300_0860 (rocD)	0.147667	0.0162138	0.233	0.326333	0.0345672	0.0405085	0.885	0.109044	0.106506	1.75	0.135361	0.274279	2.108	0.266193	0.703878	2.26133	0.306557	0.556988	2.40533	0.298911	0.510801	2.93067	0.0381343	0.911618
SAUSA300_1452 (proC)	0.147667	0.0163571	0.235768	0.312333	0.0388702	0.0813839	0.829667	0.121571	0.19823	1.70067	0.113282	0.37708	2.06267	0.286633	0.816056	2.16267	0.257585	0.756583	2.31733	0.211769	0.641066	2.87733	0.18038	0.845168
SAUSA300_0184 (argB)	0.139333	0.0172498	0.478447	0.294	0.0478818	0.202296	0.776333	0.1317	0.346128	1.61933	0.147714	0.717408	1.96667	0.344563	0.955166	2.1	0.320865	0.933757	2.248	0.372365	0.832854	2.84933	0.0754954	0.668856
SAUSA300_0186 (argC)	0.149333	0.025197	0.357937	0.339667	0.0370255	0.0349625	0.993667	0.0919505	0.0368915	1.724	0.143229	0.344226	2.06133	0.277308	0.816772	2.17333	0.280691	0.739297	2.236	0.288795	0.840091	2.848	0.137288	0.697836
SAUSA300_1062 (argF)	0.150667	0.0132246	0.132162	0.336	0.0421663	0.314583	0.907333	0.12092	0.470179	1.75533	0.142327	0.519404	2.14	0.309339	0.776597	2.28933	0.297498	0.668796	2.46	0.306011	0.499401	3.00933	0.240717	0.437887
SAUSA300_0864 (argG)	0.153667	0.0210449	0.221857	0.338667	0.0418117	0.0505887	0.901667	0.0952342	0.0832696	1.736	0.113243	0.284405	2.11333	0.277462	0.696372	2.20667	0.197594	0.614457	2.43067	0.26648	0.454366	2.984	0.0772183	0.651387
SAUSA300_0185 (argJ)	0.151	0.0135892	0.133841	0.334333	0.0315841	0.0247163	0.888667	0.106036	0.100646	1.77267	0.174542	0.27513	2.16133	0.310292	0.61102	2.24667	0.266059	0.560166	2.372	0.343348	0.589368	2.916	0.15516	0.994019
SAUSA300_0062 (arcB)	0.137	0.00588784	0.355532	0.244333	0.0167398	0.554541	0.674667	0.0885488	0.759666	1.496	0.0832827	0.663083	1.97333	0.303321	0.968134	2.13333	0.271575	0.838422	2.22	0.285452	0.875299	2.72133	0.0209974	0.263515
*SD, standard deviation
¶ unpaired t-test vs USA300 JE2
		mean	SD	t test	mean	SD	test	mean	SD	test	mean	SD	test	mean	SD	test
		0.136	0.0155778	0.581416	0.131	0.0168721	0.842382	0.129333	0.0155206	0.9248	0.130667	0.0135236	0.835665	0.144	0.017282	0.336163
		0.256667	0.0164384	0.26008	0.215333	0.0217613	0.464103	0.245	0.0269815	0.625534	0.261667	0.0198718	0.217421	0.297333	0.0310519	0.0784613
		0.721667	0.110648	0.523566	0.555667	0.0958274	0.502846	0.722333	0.132427	0.553139	0.743	0.119969	0.444709	0.82	0.10942	0.200995
		1.77067	0.174908	0.279453	1.55667	0.114825	0.989475	1.62667	0.127272	0.668555	1.66467	0.124283	0.509265	1.702	0.138977	0.400279
		2.068	0.317507	0.812222	2.00133	0.297695	0.964651	2.02133	0.296366	0.91646	1.99067	0.300264	0.990393	2.032	0.29992	0.891533
		2.16933	0.305074	0.759541	2.1	0.25677	0.925723	2.07467	0.27279	0.996382	2.108	0.23779	0.900417	2.16667	0.264975	0.749299
		2.216	0.276916	0.883112	2.24133	0.276286	0.825664	2.20533	0.246367	0.90417	2.20933	0.302105	0.901513	2.23333	0.299873	0.848128
		2.94533	0.148102	0.86086	2.82267	0.165452	0.620971	2.96	0.168032	0.806399	2.97733	0.268573	0.798862	2.92133	0.236087	0.976202
		#DIV/0!		#DIV/0!	#DIV/0!		#DIV/0!	#DIV/0!		#DIV/0!	#DIV/0!		#DIV/0!	#DIV/0!		#DIV/0!
		#DIV/0!		#DIV/0!	#DIV/0!		#DIV/0!	#DIV/0!		#DIV/0!	#DIV/0!		#DIV/0!	#DIV/0!		#DIV/0!
		0.143667	0.018625	0.371367	0.137667	0.0161107	0.520038	0.137667	0.0143836	0.486199	0.14	0.0142361	0.392993	0.148333	0.0164181	0.224596
		0.283333	0.0253815	0.0937743	0.267	0.034215	0.299228	0.283667	0.0263354	0.0986447	0.286333	0.0243903	0.0757673	0.322	0.0315383	0.0354091
		0.772333	0.0963927	0.304028	0.745333	0.11769	0.431681	0.795667	0.114135	0.262686	0.802	0.109054	0.23982	0.856333	0.105926	0.137316
		1.67267	0.0686893	0.43832	1.61267	0.100151	0.715206	1.68133	0.138606	0.465483	1.7	0.139638	0.407048	1.71133	0.125489	0.358356
		2.00667	0.206206	0.945372	1.92267	0.260509	0.83865	1.96933	0.233429	0.954236	2.04267	0.275475	0.861452	2.05867	0.26694	0.820558
		2.12533	0.187114	0.839269	2.03733	0.253179	0.899275	2.08267	0.228557	0.97268	2.17333	0.247663	0.724639	2.18533	0.257834	0.698759
		2.20667	0.20086	0.896247	2.12933	0.216649	0.910917	2.168	0.242058	0.993558	2.34667	0.219802	0.583702	2.316	0.253067	0.657302
		2.91067	0.144086	0.981529	2.75333	0.106199	0.345603	2.848	0.105122	0.677235	2.88267	0.119837	0.844688	2.84933	0.0905882	0.675501
		#DIV/0!		#DIV/0!	#DIV/0!		#DIV/0!	#DIV/0!		#DIV/0!	#DIV/0!		#DIV/0!	#DIV/0!		#DIV/0!
		#DIV/0!		#DIV/0!	#DIV/0!		#DIV/0!	#DIV/0!		#DIV/0!	#DIV/0!		#DIV/0!	#DIV/0!		#DIV/0!
		0.143333	0.0162138	0.331946	0.137667	0.0147045	0.492678	0.139667	0.0167796	0.457545	0.142	0.0134412	0.310452	0.146	0.0135892	0.214128
		0.294667	0.0463129	0.188213	0.29	0.0387384	0.158403	0.284667	0.0311377	0.128625	0.303333	0.0414916	0.120967	0.311	0.0461086	0.122509
		0.806667	0.136863	0.271433	0.809667	0.13018	0.253287	0.812333	0.108322	0.215471	0.834333	0.124928	0.194245	0.817	0.128112	0.233516
		1.68733	0.0777232	0.393071	1.69667	0.124283	0.400081	1.698	0.101403	0.374947	1.69733	0.120359	0.393997	1.652	0.109739	0.54499
		2.03067	0.26706	0.889518	2.008	0.272725	0.946681	2.03067	0.292307	0.893495	2.016	0.305383	0.930214	1.96533	0.270039	0.946474
		2.14667	0.259853	0.799487	2.14933	0.252673	0.789911	2.17067	0.263724	0.738549	2.11867	0.304321	0.884338	2.12533	0.24169	0.852272
		2.248	0.234356	0.801705	2.18933	0.282774	0.944808	2.296	0.310475	0.718416	2.22133	0.256963	0.867884	2.22667	0.316806	0.865746
		2.856	0.167428	0.751401	2.81867	0.102467	0.553274	3.044	0.238462	0.574582	2.92267	0.307286	0.976467	2.804	0.108271	0.502593
		#DIV/0!		#DIV/0!	#DIV/0!		#DIV/0!	#DIV/0!		#DIV/0!	#DIV/0!		#DIV/0!	#DIV/0!		#DIV/0!
		#DIV/0!		#DIV/0!	#DIV/0!		#DIV/0!	#DIV/0!		#DIV/0!	#DIV/0!		#DIV/0!	#DIV/0!		#DIV/0!
		0.143333	0.0127105	0.257568	0.137	0.0158955	0.543539	0.147667	0.0162138	0.233	0.147667	0.0163571	0.235768	0.139333	0.0172498	0.478447
		0.304	0.0307354	0.0601057	0.288333	0.0407785	0.182521	0.326333	0.0345672	0.0405085	0.312333	0.0388702	0.0813839	0.294	0.0478818	0.202296
		0.834667	0.110446	0.175042	0.807667	0.129007	0.256101	0.885	0.109044	0.106506	0.829667	0.121571	0.19823	0.776333	0.1317	0.346128
		1.728	0.111762	0.302012	1.66467	0.111455	0.496856	1.75	0.135361	0.274279	1.70067	0.113282	0.37708	1.61933	0.147714	0.717408
		2.02533	0.281185	0.904767	2.048	0.296594	0.853059	2.108	0.266193	0.703878	2.06267	0.286633	0.816056	1.96667	0.344563	0.955166
		2.15067	0.302282	0.803844	2.15333	0.292581	0.793807	2.26133	0.306557	0.556988	2.16267	0.257585	0.756583	2.1	0.320865	0.933757
		2.332	0.318814	0.65089	2.25067	0.254167	0.799823	2.40533	0.298911	0.510801	2.31733	0.211769	0.641066	2.248	0.372365	0.832854
		3.02133	0.143901	0.547441	2.84533	0.044582	0.64135	2.93067	0.0381343	0.911618	2.87733	0.18038	0.845168	2.84933	0.0754954	0.668856
		#DIV/0!		#DIV/0!	#DIV/0!		#DIV/0!	#DIV/0!		#DIV/0!	#DIV/0!		#DIV/0!	#DIV/0!		#DIV/0!
		#DIV/0!		#DIV/0!	#DIV/0!		#DIV/0!	#DIV/0!		#DIV/0!	#DIV/0!		#DIV/0!	#DIV/0!		#DIV/0!
		0.149333	0.025197	0.357937	0.150667	0.0132246	0.132162	0.153667	0.0210449	0.221857	0.151	0.0135892	0.133841	0.137	0.00588784	0.355532
		0.339667	0.0370255	0.0349625	0.336	0.0421663	0.314583	0.338667	0.0418117	0.0505887	0.334333	0.0315841	0.0247163	0.244333	0.0167398	0.554541
		0.993667	0.0919505	0.0368915	0.907333	0.12092	0.470179	0.901667	0.0952342	0.0832696	0.888667	0.106036	0.100646	0.674667	0.0885488	0.759666
		1.724	0.143229	0.344226	1.75533	0.142327	0.519404	1.736	0.113243	0.284405	1.77267	0.174542	0.27513	1.496	0.0832827	0.663083
		2.06133	0.277308	0.816772	2.14	0.309339	0.776597	2.11333	0.277462	0.696372	2.16133	0.310292	0.61102	1.97333	0.303321	0.968134
		2.17333	0.280691	0.739297	2.28933	0.297498	0.668796	2.20667	0.197594	0.614457	2.24667	0.266059	0.560166	2.13333	0.271575	0.838422
		2.236	0.288795	0.840091	2.46	0.306011	0.499401	2.43067	0.26648	0.454366	2.372	0.343348	0.589368	2.22	0.285452	0.875299
		2.848	0.137288	0.697836	3.00933	0.240717	0.437887	2.984	0.0772183	0.651387	2.916	0.15516	0.994019	2.72133	0.0209974	0.263515
