# Supplementary material for: GltS regulates biofilm formation in methicillin-resistant Staphylococcus aureus
Source: Commun Biol. 2022 Nov 23;5:1284. doi: 10.1038/s42003-022-04239-2 (PMC9684512; doi:10.1038/s42003-022-04239-2)
Supplement: Supplementary file 5 — Supplementary Data 3 [file 42003_2022_4239_MOESM5_ESM.xlsx]

## Sheet: SD3a
Biofilm cell (pmol/109cells)
Compound name	TSBG-JE2-cell		TSBG-GltS-cell		CDMG-JE2-cell		CDMG-GltS-cell		Glu-JE2-cell		Glu-GltS-cell		JE2-Control		GltS-Control
	Mean	S.D.	Mean	S.D.	Mean	S.D.	Mean	S.D.	Mean	S.D.	Mean	S.D.	Mean	S.D.	Mean	S.D.
NAD+	1429	353	2343	160	2222	424	2011	242	783	79	1048	68	3238	501	3160	431
cAMP	N.A.	N.A.	N.A.	N.A.	N.A.	N.A.	N.A.	N.A.	N.A.	N.A.	N.A.	N.A.	N.A.	N.A.	0.2	N.A.
cGMP	N.A.	N.A.	N.A.	N.A.	N.A.	N.A.	N.A.	N.A.	N.A.	N.A.	N.A.	N.A.	N.A.	N.A.	N.A.	N.A.
NADH	58	7.2	61	5	270	52	268	44	103	1.9	121	2	69	6.4	67	8.6
Xanthine	N.A.	N.A.	N.A.	N.A.	N.A.	N.A.	N.A.	N.A.	N.A.	N.A.	N.A.	N.A.	1.5	N.A.	N.A.	N.A.
ADP-ribose	23	5.2	64	0.14	16	2.9	20	3.2	4.9	0.6	4.4	0.9	7.2	1.5	5.9	0.08
Mevalonic acid	257	52	349	72	1096	162	1049	188	853	29	891	44	25	6.9	18	4.2
UDP-glucose	1642	258	1856	142	3557	564	3674	458	1121	79	1399	138	12	0.2	13	0.3
Uric acid	N.A.	N.A.	N.A.	N.A.	N.A.	N.A.	469	N.A.	N.A.	N.A.	N.A.	N.A.	N.A.	N.A.	N.A.	N.A.
NADP+	290	63	361	17	900	156	850	118	326	31	499	18	129	33	111	13
IMP	8.9	1.8	17	1	81	23	96	16	19	0.7	21	1.3	N.A.	N.A.	N.A.	N.A.
Sedoheptulose 7-phosphate	856	129	740	76	3581	419	3882	414	1009	77	1075	105	N.A.	N.A.	N.A.	N.A.
Glucose 6-phosphate	938	169	855	4.6	5244	888	6221	551	3856	184	3036	267	2.7	0.5	2.8	0.02
Fructose 6-phosphate	78	13	88	4.9	356	94	472	55	124	11	133	16	N.A.	N.A.	N.A.	N.A.
Fructose 1-phosphate	N.A.	N.A.	15	N.A.	465	159	374	40	183	39	227	3.2	N.A.	N.A.	N.A.	N.A.
Galactose 1-phosphate	1.2	N.A.	2.5	1.7	N.A.	N.A.	2.8	N.A.	1.9	N.A.	5.1	N.A.	2.1	N.A.	N.A.	N.A.
Glucose 1-phosphate	47	11	65	5.7	228	59	260	50	158	29	172	1.1	N.A.	N.A.	N.A.	N.A.
Acetoacetyl CoA	N.A.	N.A.	N.A.	N.A.	N.A.	N.A.	N.A.	N.A.	N.A.	N.A.	N.A.	N.A.	N.A.	N.A.	N.A.	N.A.
Acetyl CoA	301	76	350	35	934	191	895	141	404	17	593	23	173	67	125	28
Folic acid	N.A.	N.A.	N.A.	N.A.	N.A.	N.A.	N.A.	N.A.	N.A.	N.A.	N.A.	N.A.	0.009	N.A.	0.01	N.A.
Ribose 5-phosphate	595	161	531	20	772	149	841	23	348	2.9	411	30	4.5	0.9	3.2	0.14
CoA	71	31	103	11	84	18	97	16	30	6	34	7.3	25	3.8	19	2.1
Ribose 1-phosphate	130	13	91	17	235	13	237	13	242	31	317	48	121	55	124	44
Ribulose 5-phosphate	546	71	494	114	477	53	497	15	228	16	340	5.1	0.6	N.A.	1.6	N.A.
Xylulose 5-phosphate	1113	38	908	358	793	0.14	853	66	339	56	515	35	N.A.	N.A.	N.A.	N.A.
Erythrose 4-phosphate	N.A.	N.A.	N.A.	N.A.	N.A.	N.A.	N.A.	N.A.	N.A.	N.A.	N.A.	N.A.	N.A.	N.A.	N.A.	N.A.
HMG CoA	21	5.8	16	0.6	3.7	0.4	5.8	0.6	1.2	0.03	1.6	0.04	3.8	0.8	2.9	0.2
Glyceraldehyde 3-phosphate	N.A.	N.A.	N.A.	N.A.	35	1.1	53	29	47	28	29	7.8	N.A.	N.A.	N.A.	N.A.
NADPH	15	0.2	16	0.8	32	0.12	33	0.7	29	0.04	29	0.12	15	0.2	14	0.2
Malonyl CoA	0.8	0.1	0.9	0.06	N.A.	N.A.	N.A.	N.A.	N.A.	N.A.	N.A.	N.A.	6.4	0.08	3.1	1.1
Phosphocreatine	N.A.	N.A.	N.A.	N.A.	N.A.	N.A.	N.A.	N.A.	N.A.	N.A.	N.A.	N.A.	N.A.	N.A.	N.A.	N.A.
XMP	26	8.8	52	0.05	16	3.9	27	5	0.6	0.011	0.9	0.05	1.3	0.4	1.3	0.2
Dihydroxyacetone phosphate	38	12	79	25	688	95	694	85	490	79	626	5.8	5.6	N.A.	N.A.	N.A.
Adenylosuccinic acid	17	3.3	22	0.06	58	9.7	59	14	3.9	0.02	4	0.3	15	5.6	9.4	0.2
Fructose 1,6-diphosphate	394	77	597	17	12069	1604	9801	953	9442	55	12439	961	12	2.3	10	0.3
6-Phosphogluconic acid	6470	891	5235	205	19609	2281	25067	2979	13321	508	12846	84	13	3.6	13	0.2
N-Carbamoylaspartic acid	19	2.9	24	9.6	25	2.3	25	5.3	103	14	80	5.5	31	2.8	29	3.8
PRPP	6.8	1.4	6.4	0.4	1370	131	1260	45	1192	138	1236	9.3	65	4.2	33	2.9
2-Phosphoglyceric acid	59	10	65	2.6	347	23	358	33	189	11	222	7.6	227	38	189	23
2,3-Diphosphoglyceric acid	5.2	0.2	5	0.15	32	0.14	27	0.3	22	0.5	22	0.2	65	9.6	55	4.3
3-Phosphoglyceric acid	446	78	484	37	3503	414	3106	328	2218	32	2459	5	1795	194	1437	136
Phosphoenolpyruvic acid	25	8	37	2.5	184	41	152	56	168	47	173	9	479	29	398	35
GMP	170	67	290	7.9	762	258	932	216	147	1.3	257	16	59	2.3	55	6.8
AMP	704	289	1050	67	1720	765	2461	492	877	7.7	1294	122	610	41	486	100
2-Oxoisovaleric acid	21	2.4	26	1.4	N.A.	N.A.	36	N.A.	N.A.	N.A.	N.A.	N.A.	N.A.	N.A.	19	0.2
GDP	312	67	306	11	978	291	1117	162	268	13	370	9.5	80	0.7	78	14
Lactic acid	226986	53141	325683	111605	395009	69273	385869	42664	259194	4588	284025	19431	1231	160	981	341
ADP	597	97	564	85	2299	515	2393	270	1641	50	2238	266	641	23	524	77
GTP	333	38	308	39	3704	175	3558	138	944	51	1422	136	120	9.8	107	8.2
Glyoxylic acid	N.A.	N.A.	N.A.	N.A.	N.A.	N.A.	N.A.	N.A.	N.A.	N.A.	N.A.	N.A.	N.A.	N.A.	N.A.	N.A.
ATP	594	76	523	48	5906	229	5390	215	6042	430	7350	667	1218	123	1019	43
Glycerol 3-phosphate	1629	406	1778	11	2202	407	2145	321	1180	44	1574	19	122	9.9	174	38
Glycolic acid	974	294	1478	513	N.A.	N.A.	N.A.	N.A.	N.A.	N.A.	N.A.	N.A.	20	N.A.	N.A.	N.A.
Pyruvic acid	914	271	1272	508	4724	95	5634	375	2393	1585	2668	409	148	13	106	24
N-Acetylglutamic acid	77	23	79	12	70	8.5	78	6.2	36	1.2	35	3.7	76	12	59	14
2-Hydroxyglutaric acid	300	46	333	2.2	1214	183	1083	162	567	12	554	7.9	164	9.4	208	25
Carbamoylphosphate	4.6	N.A.	N.A.	N.A.	7.5	N.A.	12	N.A.	N.A.	N.A.	N.A.	N.A.	N.A.	N.A.	N.A.	N.A.
Succinic acid	1552	381	2171	643	5689	1184	5009	911	1784	157	1649	62	1965	173	1509	278
Malic acid	N.A.	N.A.	N.A.	N.A.	N.A.	N.A.	N.A.	N.A.	N.A.	N.A.	N.A.	N.A.	N.A.	N.A.	N.A.	N.A.
2-Oxoglutaric acid	360	59	368	2.4	269	6.1	454	26	64	28	104	1.2	13	6.9	66	N.A.
Fumaric acid	N.A.	N.A.	N.A.	N.A.	N.A.	N.A.	N.A.	N.A.	N.A.	N.A.	N.A.	N.A.	N.A.	N.A.	N.A.	N.A.
Citric acid	2747	601	4091	1669	1176	102	1190	190	1086	41	1118	107	524	71	384	4.2
cis-Aconitic acid	61	15	119	49	64	9.7	64	13	96	7.9	97	12	N.A.	N.A.	N.A.	N.A.
Isocitric acid	58	15	118	61	N.A.	N.A.	N.A.	N.A.	15	3.4	14	17	N.A.	N.A.	N.A.	N.A.
Urea	N.A.	N.A.	N.A.	N.A.	N.A.	N.A.	N.A.	N.A.	N.A.	N.A.	N.A.	N.A.	N.A.	N.A.	N.A.	N.A.
Gly	411	107	562	139	550	624	63	22	747	893	165	N.A.	171	14	478	139
Putrescine	N.A.	N.A.	N.A.	N.A.	N.A.	N.A.	N.A.	N.A.	N.A.	N.A.	N.A.	N.A.	N.A.	N.A.	N.A.	N.A.
Ala	19091	3853	27221	9822	14389	2396	15867	1673	23993	913	31710	2066	20993	1757	13097	1903
β-Ala	2.6	3.3	26	16	N.A.	N.A.	N.A.	N.A.	N.A.	N.A.	N.A.	N.A.	46	13	18	2.9
Sarcosine	N.A.	N.A.	N.A.	N.A.	N.A.	N.A.	N.A.	N.A.	N.A.	N.A.	N.A.	N.A.	N.A.	N.A.	N.A.	N.A.
N,N-Dimethylglycine	N.A.	N.A.	N.A.	N.A.	N.A.	N.A.	N.A.	N.A.	N.A.	N.A.	N.A.	N.A.	N.A.	N.A.	N.A.	N.A.
γ-Aminobutyric acid	3568	733	5701	2771	N.A.	N.A.	N.A.	N.A.	N.A.	N.A.	N.A.	N.A.	207	8.7	177	45
Choline	5006	1159	9216	182	N.A.	N.A.	N.A.	N.A.	N.A.	N.A.	N.A.	N.A.	4468	163	3339	233
Ser	291	56	380	108	175	8.7	205	19	149	26	187	1.8	94	22	106	21
Carnosine	N.A.	N.A.	N.A.	N.A.	N.A.	N.A.	N.A.	N.A.	N.A.	N.A.	N.A.	N.A.	N.A.	N.A.	N.A.	N.A.
Creatinine	3.9	3	6.6	4.7	N.A.	N.A.	N.A.	N.A.	N.A.	N.A.	N.A.	N.A.	N.A.	N.A.	N.A.	N.A.
Pro	1852	408	2963	1502	9539	1522	8105	890	29140	367	32679	843	14736	828	9482	1030
Val	15478	2975	23672	9872	1688	442	1784	181	736	47	1073	46	3413	317	2401	328
Betaine	5454	1123	5707	689	7425	1446	7772	780	8038	442	10105	315	83555	1232	79669	2159
Thr	214	32	249	68	468	93	705	72	2132	141	3105	118	54	1.8	56	N.A.
Homoserine	340	68	489	155	301	68	283	39	220	11	265	15	132	22	119	27
Betaine aldehyde	N.A.	N.A.	N.A.	N.A.	N.A.	N.A.	N.A.	N.A.	N.A.	N.A.	N.A.	N.A.	N.A.	N.A.	N.A.	N.A.
Cys	N.A.	N.A.	N.A.	N.A.	N.A.	N.A.	N.A.	N.A.	N.A.	N.A.	N.A.	N.A.	N.A.	N.A.	N.A.	N.A.
Hydroxyproline	72	N.A.	75	1.6	N.A.	N.A.	N.A.	N.A.	N.A.	N.A.	N.A.	N.A.	90	2.4	78	4.3
Creatine	40	0.7	44	3	N.A.	N.A.	N.A.	N.A.	N.A.	N.A.	N.A.	N.A.	N.A.	N.A.	N.A.	N.A.
Leu	29040	3962	40887	13374	1153	240	972	102	455	25	514	17	3096	255	2502	338
Ile	10125	2069	15959	7189	111	23	98	14	81	7.5	102	0.7	988	93	606	115
Compound name	TSBG-JE2-cell		TSBG-GltS-cell		CDMG-JE2-cell		CDMG-GltS-cell		Glu-JE2-cell		Glu-GltS-cell		JE2-Control		GltS-Control
	Mean	S.D.	Mean	S.D.	Mean	S.D.	Mean	S.D.	Mean	S.D.	Mean	S.D.	Mean	S.D.	Mean	S.D.
Asn	6527	1433	9765	2916	795	184	823	115	857	5.2	1122	54	1396	68	1285	130
Ornithine	1505	287	2178	390	484	71	526	47	309	7.6	303	13	1590	164	1434	152
Asp	24494	5366	36870	766	2214	406	2145	185	1573	81	2124	160	40900	2650	42171	3689
Homocysteine	N.A.	N.A.	N.A.	N.A.	N.A.	N.A.	N.A.	N.A.	N.A.	N.A.	N.A.	N.A.	N.A.	N.A.	N.A.	N.A.
Adenine	1097	269	1432	374	215	16	229	1.7	113	14	236	33	583	116	595	94
Hypoxanthine	32	1.1	49	8.5	N.A.	N.A.	N.A.	N.A.	N.A.	N.A.	N.A.	N.A.	N.A.	N.A.	N.A.	N.A.
Spermidine	N.A.	N.A.	N.A.	N.A.	N.A.	N.A.	N.A.	N.A.	N.A.	N.A.	N.A.	N.A.	N.A.	N.A.	N.A.	N.A.
Gln	8523	2112	16920	145	65754	11239	71522	5333	72033	3546	100891	32	9718	253	6169	622
Lys	75525	12890	102397	13917	13321	2806	21934	2159	1389	107	1644	110	15113	1213	12607	1273
Glu	112183	18939	150392	2870	32080	6465	38601	6124	21309	476	32725	1794	105139	4017	95140	5984
Met	2820	736	4477	2568	946	134	846	33	1587	120	2164	495	798	17	792	141
Guanine	310	65	485	167	44	9.3	57	9.9	N.A.	N.A.	N.A.	N.A.	18	2.5	30	2.6
His	5842	1288	8740	1770	434	58	403	22	175	3.3	184	4.6	1800	177	1608	216
Carnitine	646	140	952	74	N.A.	N.A.	N.A.	N.A.	N.A.	N.A.	N.A.	N.A.	305	18	326	22
Phe	16332	3620	25189	12193	632	114	527	36	463	1.4	467	23	1023	64	979	128
Arg	21666	4611	33656	10042	1360	260	1427	254	848	26	1037	5.3	707	67	668	92
Citrulline	2629	606	3639	51	515	120	549	39	405	18	385	24	3272	312	2091	230
Tyr	3213	842	5391	2689	163	12	150	15	116	4.3	113	5.3	204	17	171	2.8
S-Adenosylhomocysteine	N.A.	N.A.	N.A.	N.A.	N.A.	N.A.	N.A.	N.A.	N.A.	N.A.	N.A.	N.A.	N.A.	N.A.	N.A.	N.A.
Spermine	N.A.	N.A.	N.A.	N.A.	N.A.	N.A.	N.A.	N.A.	N.A.	N.A.	N.A.	N.A.	N.A.	N.A.	N.A.	N.A.
Trp	3947	863	5890	2712	175	26	152	23	120	7.8	91	5.2	88	6.5	89	12
Cystathionine	574	125	684	88	1826	348	2049	194	1009	29	1578	130	1271	96	1628	206
Adenosine	1393	205	1037	177	189	11	271	28	122	27	233	27	228	115	254	68
Inosine	29	1.7	30	1.1	N.A.	N.A.	N.A.	N.A.	N.A.	N.A.	N.A.	N.A.	N.A.	N.A.	N.A.	N.A.
Guanosine	336	42	311	37	137	3.5	147	1.7	46	N.A.	59	2.9	32	7.7	38	4
Argininosuccinic acid	115	23	114	4.8	190	33	172	20	170	9.9	179	2.7	55	4.3	41	3.7
Glutathione (GSSG)	N.A.	N.A.	N.A.	N.A.	N.A.	N.A.	N.A.	N.A.	N.A.	N.A.	N.A.	N.A.	N.A.	N.A.	N.A.	N.A.
Glutathione (GSH)	234	7	235	0.6	N.A.	N.A.	N.A.	N.A.	N.A.	N.A.	N.A.	N.A.	N.A.	N.A.	N.A.	N.A.
S-Adenosylmethionine	1218	242	1562	79	877	152	1006	123	312	29	388	7.3	163	3.4	155	15

## Sheet: SD3b
Supernatant (μM)
Compound name	TSBG-JE2-Supe		TSBG-GltS-Supe		CDMG-JE2-Supe		CDMG-GltS-Supe		Glu-JE2-Supe		Glu-GltS-Supe		TSBG-control		CDMG-control		Glu-control
	Mean	S.D.	Mean	S.D.	Mean	S.D.	Mean	S.D.	Mean	S.D.	Mean	S.D.	Mean	S.D.	Mean	S.D.	Mean	S.D.
NAD+	2.5	0.08	2.5	0.07	2.6	0.08	2.5	0.04	2.1	0.05	2.1	0.03	N.A.	N.A.	N.A.	N.A.	N.A.	N.A.
cAMP	0.7	0.03	0.6	0.04	N.A.	N.A.	N.A.	N.A.	N.A.	N.A.	0.013	N.A.	0.4	0.03	N.A.	N.A.	N.A.	N.A.
cGMP	2.8	0.013	2.6	0.09	N.A.	N.A.	N.A.	N.A.	N.A.	N.A.	0.014	N.A.	2.5	0.05	N.A.	N.A.	N.A.	N.A.
NADH	N.A.	N.A.	N.A.	N.A.	2.5	0.06	2.4	0.04	N.A.	N.A.	N.A.	N.A.	N.A.	N.A.	N.A.	N.A.	N.A.	N.A.
Xanthine	N.A.	N.A.	N.A.	N.A.	N.A.	N.A.	N.A.	N.A.	N.A.	N.A.	N.A.	N.A.	0.04	N.A.	N.A.	N.A.	N.A.	N.A.
ADP-ribose	0.03	N.A.	N.A.	N.A.	0.08	0.004	0.09	0.004	N.A.	N.A.	N.A.	N.A.	N.A.	N.A.	N.A.	N.A.	N.A.	N.A.
Mevalonic acid	21	0.7	25	1.1	54	1.9	51	1.1	52	1.7	53	0.2	0.9	0.08	N.A.	N.A.	N.A.	N.A.
UDP-glucose	1.5	0.04	1.3	0.1	1.3	0.02	1.2	0.008	1	0.002	0.9	0.02	N.A.	N.A.	N.A.	N.A.	N.A.	N.A.
Uric acid	N.A.	N.A.	N.A.	N.A.	N.A.	N.A.	N.A.	N.A.	N.A.	N.A.	N.A.	N.A.	N.A.	N.A.	N.A.	N.A.	N.A.	N.A.
NADP+	0.3	0.003	0.3	N.A.	0.3	0.02	0.3	0.009	0.3	N.A.	0.3	N.A.	N.A.	N.A.	N.A.	N.A.	N.A.	N.A.
IMP	N.A.	N.A.	N.A.	N.A.	N.A.	N.A.	N.A.	N.A.	N.A.	N.A.	N.A.	N.A.	3.2	0.2	N.A.	N.A.	N.A.	N.A.
Sedoheptulose 7-phosphate	N.A.	N.A.	N.A.	N.A.	N.A.	N.A.	N.A.	N.A.	N.A.	N.A.	N.A.	N.A.	N.A.	N.A.	N.A.	N.A.	N.A.	N.A.
Glucose 6-phosphate	5	0.2	5.3	0.08	9.3	0.3	10	0.07	16	0.2	15	0.3	0.4	0.11	N.A.	N.A.	N.A.	N.A.
Fructose 6-phosphate	0.6	0.04	0.8	0.3	2.2	0.4	2.4	0.05	5	0.12	5.1	0.07	N.A.	N.A.	N.A.	N.A.	N.A.	N.A.
Fructose 1-phosphate	N.A.	N.A.	N.A.	N.A.	N.A.	N.A.	N.A.	N.A.	N.A.	N.A.	N.A.	N.A.	N.A.	N.A.	N.A.	N.A.	N.A.	N.A.
Galactose 1-phosphate	N.A.	N.A.	0.06	N.A.	N.A.	N.A.	N.A.	N.A.	N.A.	N.A.	N.A.	N.A.	N.A.	N.A.	N.A.	N.A.	N.A.	N.A.
Glucose 1-phosphate	0.006	N.A.	0.02	N.A.	N.A.	N.A.	N.A.	N.A.	0.12	N.A.	0.3	0.05	N.A.	N.A.	N.A.	N.A.	N.A.	N.A.
Acetoacetyl CoA	N.A.	N.A.	N.A.	N.A.	N.A.	N.A.	N.A.	N.A.	N.A.	N.A.	N.A.	N.A.	N.A.	N.A.	N.A.	N.A.	N.A.	N.A.
Acetyl CoA	0.04	0.01	0.05	0.007	0.04	0.004	0.03	N.A.	N.A.	N.A.	N.A.	N.A.	0.03	N.A.	N.A.	N.A.	N.A.	N.A.
Folic acid	N.A.	N.A.	N.A.	N.A.	N.A.	N.A.	N.A.	N.A.	N.A.	N.A.	N.A.	N.A.	N.A.	N.A.	N.A.	N.A.	N.A.	N.A.
Ribose 5-phosphate	0.2	0.05	0.2	0.07	N.A.	N.A.	N.A.	N.A.	N.A.	N.A.	N.A.	N.A.	N.A.	N.A.	N.A.	N.A.	N.A.	N.A.
CoA	0.2	N.A.	0.2	0.007	N.A.	N.A.	N.A.	N.A.	N.A.	N.A.	N.A.	N.A.	N.A.	N.A.	N.A.	N.A.	N.A.	N.A.
Ribose 1-phosphate	1.2	0.07	0.7	0.13	1.8	0.3	1.8	0.03	6.7	1	8.6	0.3	1.9	0.4	N.A.	N.A.	N.A.	N.A.
Ribulose 5-phosphate	2.5	0.09	1.6	0.5	1.5	0.14	1.5	0.2	0.8	0.3	1	0.08	N.A.	N.A.	N.A.	N.A.	N.A.	N.A.
Xylulose 5-phosphate	1.4	0.5	0.7	0.5	N.A.	N.A.	N.A.	N.A.	N.A.	N.A.	N.A.	N.A.	N.A.	N.A.	N.A.	N.A.	N.A.	N.A.
Erythrose 4-phosphate	N.A.	N.A.	N.A.	N.A.	N.A.	N.A.	N.A.	N.A.	N.A.	N.A.	N.A.	N.A.	N.A.	N.A.	N.A.	N.A.	N.A.	N.A.
HMG CoA	N.A.	N.A.	N.A.	N.A.	N.A.	N.A.	N.A.	N.A.	N.A.	N.A.	N.A.	N.A.	N.A.	N.A.	N.A.	N.A.	N.A.	N.A.
Glyceraldehyde 3-phosphate	N.A.	N.A.	N.A.	N.A.	N.A.	N.A.	N.A.	N.A.	0.1	N.A.	0.2	0.08	N.A.	N.A.	N.A.	N.A.	N.A.	N.A.
NADPH	N.A.	N.A.	N.A.	N.A.	1.5	N.A.	1.4	N.A.	N.A.	N.A.	N.A.	N.A.	N.A.	N.A.	N.A.	N.A.	N.A.	N.A.
Malonyl CoA	N.A.	N.A.	N.A.	N.A.	N.A.	N.A.	N.A.	N.A.	N.A.	N.A.	N.A.	N.A.	N.A.	N.A.	N.A.	N.A.	N.A.	N.A.
Phosphocreatine	N.A.	N.A.	N.A.	N.A.	N.A.	N.A.	N.A.	N.A.	N.A.	N.A.	N.A.	N.A.	N.A.	N.A.	N.A.	N.A.	N.A.	N.A.
XMP	N.A.	N.A.	N.A.	N.A.	N.A.	N.A.	N.A.	N.A.	N.A.	N.A.	N.A.	N.A.	N.A.	N.A.	N.A.	N.A.	N.A.	N.A.
Dihydroxyacetone phosphate	3.9	0.9	5.3	0.4	9	0.4	9.6	0.4	11	1.3	12	0.2	N.A.	N.A.	N.A.	N.A.	N.A.	N.A.
Adenylosuccinic acid	0.1	0.004	0.11	0.005	0.08	9.2e-05	0.08	0.00095	N.A.	N.A.	N.A.	N.A.	0.1	0.005	N.A.	N.A.	N.A.	N.A.
Fructose 1,6-diphosphate	1.8	0.07	2.1	0.12	3.4	0.07	3.6	0.0015	4.6	0.2	3.7	0.005	0.2	0.02	N.A.	N.A.	N.A.	N.A.
6-Phosphogluconic acid	4.1	0.15	3.3	0.2	6.4	0.04	7.9	0.002	7	0.7	6	0.02	0.2	N.A.	N.A.	N.A.	N.A.	N.A.
N-Carbamoylaspartic acid	3.3	0.15	2.9	0.09	3.8	0.12	3.4	0.02	8.9	0.08	8.5	0.14	0.15	0.006	N.A.	N.A.	N.A.	N.A.
PRPP	N.A.	N.A.	N.A.	N.A.	0.08	0.01	0.09	0.00044	0.2	N.A.	0.13	0.02	N.A.	N.A.	N.A.	N.A.	N.A.	N.A.
2-Phosphoglyceric acid	1.6	0.07	1.7	0.12	3.3	0.2	3.4	0.2	3.2	0.07	3.5	0.07	0.002	N.A.	N.A.	N.A.	N.A.	N.A.
2,3-Diphosphoglyceric acid	N.A.	N.A.	N.A.	N.A.	N.A.	N.A.	N.A.	N.A.	N.A.	N.A.	N.A.	N.A.	N.A.	N.A.	N.A.	N.A.	N.A.	N.A.
3-Phosphoglyceric acid	11	0.2	11	0.5	20	0.1	20	0.6	19	0.5	21	0.7	1.3	0.013	N.A.	N.A.	N.A.	N.A.
Phosphoenolpyruvic acid	N.A.	N.A.	N.A.	N.A.	2	0.012	2.2	0.12	2.2	0.2	2.8	0.006	N.A.	N.A.	N.A.	N.A.	N.A.	N.A.
GMP	N.A.	N.A.	N.A.	N.A.	N.A.	N.A.	0.4	N.A.	N.A.	N.A.	N.A.	N.A.	1.4	0.00061	N.A.	N.A.	N.A.	N.A.
AMP	0.6	0.04	0.5	0.004	0.5	0.006	0.5	0.011	N.A.	N.A.	0.4	N.A.	7.2	0.5	N.A.	N.A.	0.4	N.A.
2-Oxoisovaleric acid	2	0.05	2	0.14	1.7	0.02	1.8	0.11	N.A.	N.A.	N.A.	N.A.	N.A.	N.A.	N.A.	N.A.	N.A.	N.A.
GDP	0.8	N.A.	0.8	N.A.	0.8	0.002	0.8	0.02	N.A.	N.A.	N.A.	N.A.	N.A.	N.A.	N.A.	N.A.	N.A.	N.A.
Lactic acid	32483	749	32714	737	22770	293	22337	124	19426	111	18303	40	2526	37	N.A.	N.A.	N.A.	N.A.
ADP	N.A.	N.A.	N.A.	N.A.	0.05	N.A.	0.2	0.1	N.A.	N.A.	N.A.	N.A.	N.A.	N.A.	N.A.	N.A.	N.A.	N.A.
GTP	2.1	0.06	2.1	N.A.	2.2	0.09	2.1	0.03	N.A.	N.A.	N.A.	N.A.	2.1	0.06	N.A.	N.A.	2.2	N.A.
Glyoxylic acid	N.A.	N.A.	N.A.	N.A.	N.A.	N.A.	N.A.	N.A.	N.A.	N.A.	N.A.	N.A.	N.A.	N.A.	N.A.	N.A.	N.A.	N.A.
ATP	4.9	N.A.	5.3	0.2	5.4	0.2	5.2	0.07	N.A.	N.A.	N.A.	N.A.	N.A.	N.A.	N.A.	N.A.	N.A.	N.A.
Glycerol 3-phosphate	22	0.3	23	1.2	9	0.5	9.4	0.2	10	0.2	9	0.7	2.8	0.13	N.A.	N.A.	N.A.	N.A.
Glycolic acid	140	6.8	133	4.2	N.A.	N.A.	N.A.	N.A.	N.A.	N.A.	N.A.	N.A.	129	6.9	N.A.	N.A.	N.A.	N.A.
Pyruvic acid	169	3.2	154	2.2	213	4.1	264	11	128	8.8	149	2.3	N.A.	N.A.	5.4	N.A.	N.A.	N.A.
N-Acetylglutamic acid	4	0.6	3.8	0.5	3.1	0.2	3.1	0.2	2	0.2	2.2	0.2	2.8	0.06	N.A.	N.A.	N.A.	N.A.
2-Hydroxyglutaric acid	12	0.2	12	0.2	26	1.4	29	1.4	27	0.7	28	0.2	2.4	0.09	N.A.	N.A.	N.A.	N.A.
Carbamoylphosphate	N.A.	N.A.	N.A.	N.A.	N.A.	N.A.	N.A.	N.A.	N.A.	N.A.	N.A.	N.A.	N.A.	N.A.	N.A.	N.A.	N.A.	N.A.
Succinic acid	198	2.9	197	6.8	354	5.7	330	11	167	9	166	2.3	212	4.9	N.A.	N.A.	N.A.	N.A.
Malic acid	N.A.	N.A.	N.A.	N.A.	N.A.	N.A.	N.A.	N.A.	N.A.	N.A.	N.A.	N.A.	N.A.	N.A.	N.A.	N.A.	N.A.	N.A.
2-Oxoglutaric acid	4	0.2	3.6	0.5	4.2	0.2	14	0.13	6.6	0.5	17	1.6	N.A.	N.A.	N.A.	N.A.	N.A.	N.A.
Fumaric acid	N.A.	N.A.	N.A.	N.A.	N.A.	N.A.	N.A.	N.A.	0.8	0.2	1.7	0.9	0.9	N.A.	N.A.	N.A.	N.A.	N.A.
Citric acid	558	17	554	13	95	0.6	132	2.2	108	3.2	146	3	586	3.1	N.A.	N.A.	N.A.	N.A.
cis-Aconitic acid	10	0.15	14	0.05	6.9	0.4	8.2	0.04	10	0.7	12	0.6	6	0.1	N.A.	N.A.	N.A.	N.A.
Isocitric acid	14	0.5	15	0.2	0.8	0.2	2	0.4	4.7	0.7	7	0.2	13	0.4	N.A.	N.A.	N.A.	N.A.
Urea	N.A.	N.A.	N.A.	N.A.	N.A.	N.A.	N.A.	N.A.	N.A.	N.A.	N.A.	N.A.	N.A.	N.A.	N.A.	N.A.	N.A.	N.A.
Gly	N.A.	N.A.	N.A.	N.A.	N.A.	N.A.	N.A.	N.A.	N.A.	N.A.	N.A.	N.A.	723	9.2	169	9.2	172	3.2
Putrescine	N.A.	N.A.	N.A.	N.A.	N.A.	N.A.	N.A.	N.A.	N.A.	N.A.	N.A.	N.A.	N.A.	N.A.	N.A.	N.A.	N.A.	N.A.
β-Ala	13	1.1	14	1	N.A.	N.A.	N.A.	N.A.	N.A.	N.A.	N.A.	N.A.	13	N.A.	N.A.	N.A.	N.A.	N.A.
Sarcosine	N.A.	N.A.	N.A.	N.A.	N.A.	N.A.	N.A.	N.A.	N.A.	N.A.	N.A.	N.A.	N.A.	N.A.	N.A.	N.A.	N.A.	N.A.
Ala	2482	118	2542	92	95	6.2	111	1.3	84	0.13	107	0.2	2305	50	223	3.9	215	2
γ-Aminobutyric acid	599	27	586	18	N.A.	N.A.	N.A.	N.A.	N.A.	N.A.	N.A.	N.A.	618	17	N.A.	N.A.	N.A.	N.A.
N,N-Dimethylglycine	N.A.	N.A.	N.A.	N.A.	N.A.	N.A.	N.A.	N.A.	N.A.	N.A.	N.A.	N.A.	N.A.	N.A.	N.A.	N.A.	N.A.	N.A.
Choline	N.A.	N.A.	N.A.	N.A.	N.A.	N.A.	N.A.	N.A.	N.A.	N.A.	N.A.	N.A.	N.A.	N.A.	N.A.	N.A.	N.A.	N.A.
Ser	31	2	23	2.1	0.9	0.06	0.8	0.04	0.3	0.05	0.6	0.08	1280	42	305	2.5	305	3.6
Carnosine	N.A.	N.A.	N.A.	N.A.	N.A.	N.A.	N.A.	N.A.	N.A.	N.A.	N.A.	N.A.	N.A.	N.A.	N.A.	N.A.	N.A.	N.A.
Creatinine	N.A.	N.A.	N.A.	N.A.	0.5	0.0013	0.6	0.05	0.6	0.2	0.5	0.08	N.A.	N.A.	0.6	0.09	0.7	0.009
Pro	22	N.A.	24	4.9	415	0.7	418	2.5	418	16	395	5	N.A.	N.A.	458	1	465	9.7
Val	3065	152	3115	53	24	1	18	0.05	N.A.	N.A.	N.A.	N.A.	2597	16	298	7.9	298	6.1
Betaine	25	9.9	24	4.2	N.A.	N.A.	N.A.	N.A.	N.A.	N.A.	N.A.	N.A.	18	9.7	N.A.	N.A.	N.A.	N.A.
Homoserine	44	0.2	39	0.7	11	0.04	7.5	0.3	2.3	0.14	2.6	0.13	10	1.3	0.2	N.A.	0.2	0.04
Thr	11	0.8	8.5	1.8	3	0.03	3.3	0.08	0.9	0.02	1.6	0.06	1137	28	231	1.6	237	3.2
Betaine aldehyde	N.A.	N.A.	N.A.	N.A.	N.A.	N.A.	N.A.	N.A.	N.A.	N.A.	N.A.	N.A.	N.A.	N.A.	N.A.	N.A.	N.A.	N.A.
Cys	N.A.	N.A.	N.A.	N.A.	N.A.	N.A.	N.A.	N.A.	N.A.	N.A.	N.A.	N.A.	N.A.	N.A.	N.A.	N.A.	N.A.	N.A.
Hydroxyproline	N.A.	N.A.	N.A.	N.A.	N.A.	N.A.	N.A.	N.A.	N.A.	N.A.	N.A.	N.A.	N.A.	N.A.	N.A.	N.A.	N.A.	N.A.
Creatine	8	0.7	N.A.	N.A.	N.A.	N.A.	N.A.	N.A.	N.A.	N.A.	N.A.	N.A.	N.A.	N.A.	N.A.	N.A.	N.A.	N.A.
Ile	1848	72	1926	38	0.3	0.06	N.A.	N.A.	N.A.	N.A.	N.A.	N.A.	1606	4	211	2.1	204	6.8
Leu	5787	224	5894	18	34	0.3	16	0.06	2.2	0.09	1.2	0.04	5796	33	334	6.2	321	5.4
Asn	688	18	626	30	1	0.11	0.8	0.014	N.A.	N.A.	N.A.	N.A.	735	25	N.A.	N.A.	N.A.	N.A.
Ornithine	126	12	134	1.1	8.7	0.3	8.5	0.014	6.5	0.08	5.6	0.13	111	2.8	0.04	N.A.	N.A.	N.A.
Asp	534	9.5	561	4.2	9.1	0.04	10	0.1	5.1	0.13	7.7	0.08	558	3.3	342	2.7	338	5.6
Homocysteine	N.A.	N.A.	N.A.	N.A.	0.3	0.03	0.3	0.012	0.2	0.04	0.2	N.A.	N.A.	N.A.	N.A.	N.A.	N.A.	N.A.
Adenine	75	0.9	75	1.8	1.7	0.004	0.9	0.02	N.A.	N.A.	0.2	N.A.	74	0.08	21	0.004	21	0.4
Hypoxanthine	14	N.A.	N.A.	N.A.	N.A.	N.A.	N.A.	N.A.	N.A.	N.A.	N.A.	N.A.	N.A.	N.A.	N.A.	N.A.	N.A.	N.A.
Spermidine	N.A.	N.A.	N.A.	N.A.	N.A.	N.A.	N.A.	N.A.	N.A.	N.A.	N.A.	N.A.	N.A.	N.A.	N.A.	N.A.	N.A.	N.A.
Gln	246	17	249	7.7	49	1.5	64	0.04	11	0.2	12	0.4	27	0.4	N.A.	N.A.	N.A.	N.A.
Lys	5993	400	6089	65	1.5	0.09	1.2	0.03	0.8	0.11	0.7	0.04	6673	200	258	1.3	254	5.8
Glu	2154	138	2240	32	220	1.4	344	1.3	89	2	148	2.4	1621	6.6	870	4	N.A.	N.A.
Met	463	71	453	14	8.9	0.5	11	0.4	14	0.8	10	0.2	479	8.4	85	3.6	82	1.8
Guanine	35	4.9	34	3.7	0.14	N.A.	N.A.	N.A.	N.A.	N.A.	N.A.	N.A.	22	0.5	33	0.09	32	0.2
His	438	19	440	23	6.5	0.1	3.9	0.03	0.9	0.02	0.7	0.00063	409	7.3	45	0.09	42	0.2
Carnitine	N.A.	N.A.	N.A.	N.A.	N.A.	N.A.	N.A.	N.A.	N.A.	N.A.	N.A.	N.A.	N.A.	N.A.	N.A.	N.A.	N.A.	N.A.
Phe	2547	170	2594	56	36	0.3	21	0.05	20	0.7	8.4	0.11	2746	11	143	1.8	152	3.1
Arg	2781	108	2675	21	30	0.2	27	0.6	14	1	15	0.5	2919	11	96	1	88	1.8
Citrulline	49	1.3	50	1.3	1.8	0.12	1.6	0.04	1.8	0.04	1.4	0.07	51	0.2	N.A.	N.A.	N.A.	N.A.
Tyr	510	25	454	68	5.2	0.06	2.8	0.11	1.7	0.05	0.8	0.04	524	12	56	0.5	55	2.1
S-Adenosylhomocysteine	N.A.	N.A.	N.A.	N.A.	N.A.	N.A.	N.A.	N.A.	N.A.	N.A.	N.A.	N.A.	N.A.	N.A.	N.A.	N.A.	N.A.	N.A.
Spermine	N.A.	N.A.	N.A.	N.A.	N.A.	N.A.	N.A.	N.A.	N.A.	N.A.	N.A.	N.A.	N.A.	N.A.	N.A.	N.A.	N.A.	N.A.
Trp	607	33	610	5.9	7.6	0.12	4.1	0.04	3.4	0.15	1	0.05	652	12	28	0.07	32	0.8
Cystathionine	N.A.	N.A.	N.A.	N.A.	N.A.	N.A.	N.A.	N.A.	N.A.	N.A.	N.A.	N.A.	N.A.	N.A.	N.A.	N.A.	N.A.	N.A.
Adenosine	N.A.	N.A.	N.A.	N.A.	N.A.	N.A.	0.4	0.002	N.A.	N.A.	N.A.	N.A.	27	0.4	N.A.	N.A.	N.A.	N.A.
Inosine	N.A.	N.A.	N.A.	N.A.	N.A.	N.A.	N.A.	N.A.	N.A.	N.A.	N.A.	N.A.	N.A.	N.A.	N.A.	N.A.	N.A.	N.A.
Guanosine	N.A.	N.A.	N.A.	N.A.	N.A.	N.A.	N.A.	N.A.	N.A.	N.A.	N.A.	N.A.	12	0.13	N.A.	N.A.	N.A.	N.A.
Argininosuccinic acid	N.A.	N.A.	N.A.	N.A.	N.A.	N.A.	N.A.	N.A.	N.A.	N.A.	N.A.	N.A.	N.A.	N.A.	N.A.	N.A.	N.A.	N.A.
Glutathione (GSSG)	N.A.	N.A.	N.A.	N.A.	N.A.	N.A.	N.A.	N.A.	N.A.	N.A.	N.A.	N.A.	N.A.	N.A.	N.A.	N.A.	N.A.	N.A.
Glutathione (GSH)	N.A.	N.A.	N.A.	N.A.	N.A.	N.A.	N.A.	N.A.	N.A.	N.A.	N.A.	N.A.	N.A.	N.A.	N.A.	N.A.	N.A.	N.A.
S-Adenosylmethionine	N.A.	N.A.	N.A.	N.A.	0.8	0.07	0.8	0.03	0.9	0.02	1	0.013	N.A.	N.A.	N.A.	N.A.	N.A.	N.A.
