# Supplementary material for: GltS regulates biofilm formation in methicillin-resistant Staphylococcus aureus
Source: Commun Biol. 2022 Nov 23;5:1284. doi: 10.1038/s42003-022-04239-2 (PMC9684512; doi:10.1038/s42003-022-04239-2)
Supplement: Supplementary file 6 — Supplementary Data 4 [file 42003_2022_4239_MOESM6_ESM.xlsx]

## Sheet: Sheet1
Metabolic Parameters	Equation	Relevance	TSBG JE2 biofilm vs gltS::Tn biofilm
Adenylate Energy Charge	([ATP] + 0.5 x [ADP]) / ([ATP] + [ADP] + [AMP])	Energy status	0.8
Total Adenylate	[ATP] + [ADP] + [AMP]	Purine synthesis / degradation	1.1
Guanylate Energy Charge	([GTP] + 0.5 x [GDP]) / ([GTP] + [GDP] + [GMP])	Energy status	0.8
Total Guanylate	[GTP] + [GDP] + [GMP]	Purine synthesis / degradation	1.1
Glutathione Redox Ratio	[GSH] / [GSSG]	Oxidative stress	N.A.
Total Glutathione	[GSH] + 2 x [GSSG]	Glutathione synthesis / degradation	1
NADPH / NADP+	[NADPH] / [NADP+]	Oxidative stress, Fatty acid synthesis	0.8
NAD+/NADH	[NAD+]/[NADH]	Redox potential	1.6
Lactate / Pyruvate (LP ratio)	[Lactic acid] / [Pyruvic acid]	Anaerobic glycolysis, Redox potential	1
Glycerol 3-phosphate / DHAP	[Glycerol 3-phosphate] / [DHAP]	Redox potential	0.5
Total Amino Acids	Sum of all 20-proteinogenic amino acids	Amino acid synthesis / degradation, influx / efflux	1.4
Total Essential Amino Acids	Sum of [Ala], [Arg], [Asn], [Asp], [Cys], [Gln],	Non-essential amino acid synthesis / degradation, influx / efflux	1.4
	[Glu], [Gly], [Pro], [Ser] and [Tyr]
Total Glucogenic Amino Acids	Sum of all 20-proteinogenic amino acids except [Leu] and [Lys]	Glucogenic amino acid degradation, influx / efflux, Gluconeogenesis	1.5
Total Ketogenic Amino Acids	Sum of [Ile], [Leu], [Lys], [Phe], [Thr], [Trp] and [Tyr]	Ketogenic amino acid degradation, influx / efflux, Ketogenesis	1.4
Total Branched-chain Amino Acids (BCAA)	Sum of [Ile], [Leu] and [Val]	Branched-chain amino acid degradation, influx / efflux	1.5
Total Aromatic Amino Acids (AAA)	Sum of [Phe], [Trp] and [Tyr]	Aromatic amino acid degradation, influx / efflux	1.6
Total glutamate-related Amino Acids	Sum of [Arg], [Gln], [Glu], [His] and [Pro]	Amino acids that are catabolized to Glu	1.4
Total Pyr-related Amino Acids	Sum of [Ala], [Cys], [Gly], [Ser], [Thr] and [Trp]	Amino acids that are catabolized to pyruvate	1.4
Total Acetyl CoA-related Amino Acids	Sum of [Ile], [Leu], [Lys] and [Trp]	Amino acids that are catabolized to acetyl CoA	1.4
Total Fumarate-related Amino Acids	Sum of [Phe] and [Tyr]	Amino acids that are catabolized to fumarate	1.6
Total Succinyl CoA-related Amino Acids	Sum of [Ile], [Met] and [Val]	Amino acids that are catabolized to Succinyl CoA	1.6
Total Oxaloacetate-related Amino Acids	Sum of [Asn] and [Asp]	Amino acids that are catabolized to oxaloacetate	1.5
Malate / Asparagine	[Malic acid] / [Asp]	Malate-Asp shuttle, Redoxpotential	N.A.
Citrulline / Ornithine	[Citruline] / [Ornithine]	Arg consumption for NOS or arginase	1
Glutamate / 2-Oxoglutarate	[Glu] / [2-Oxoglutaric acid]	Amino acid synthesis / degradation	1.3
Glucose 6-phosphate	[Glucose 6-phosphate]/ [Ribose 5-phosphate]	Glycolysis, pentose phosphate pathway	1
/ Ribose 5-phosphate
S-Adenosylmethionine (SAM)/	[SAM] / [SAH]	Methylation status, Met metabolism	N.A.
S-Adenosylhomocysteine (SAH)
Putrescine / Spermidine	[Putrescine] / [Spermidine]	Aging, Carcinogenesis	N.A.
