# Supplementary material for: GltS regulates biofilm formation in methicillin-resistant Staphylococcus aureus
Source: Commun Biol. 2022 Nov 23;5:1284. doi: 10.1038/s42003-022-04239-2 (PMC9684512; doi:10.1038/s42003-022-04239-2)
Supplement: Supplementary file 7 — Supplementary Data 5 [file 42003_2022_4239_MOESM7_ESM.xlsx]

## Sheet: Sheet1
	Raw p	Holm adjust	FDR	Impact
Purine metabolism	4.42e-07	3.31e-05	3.31e-05	0.42919
Aminoacyl-tRNA biosynthesis	2.1e-06	0.000156	7.89e-05	0.25
Alanine, aspartate and glutamate metabolism	1.14e-05	0.000833	0.000285	0.99056
Arginine biosynthesis	3.72e-05	0.002677	0.000697	0.74924
Pentose phosphate pathway	0.000347	0.024665	0.004343	0.57731
Glyoxylate and dicarboxylate metabolism	0.000347	0.024665	0.004343	1
Glycine, serine and threonine metabolism	0.001986	0.13706	0.021283	0.59387
Taurine and hypotaurine metabolism	0.002675	0.18187	0.0235	0
Methane metabolism	0.00282	0.18894	0.0235	0.41891
D-Glutamine and D-glutamate metabolism	0.00672	0.44349	0.050397	0.55172
Citrate cycle (TCA cycle)	0.008993	0.58457	0.061318	0.37039
Cyanoamino acid metabolism	0.012115	0.77538	0.07572	0
Arginine and proline metabolism	0.014928	0.94046	0.085824	0.5
D-Arginine and D-ornithine metabolism	0.017165	1	0.085824	1
D-Alanine metabolism	0.017165	1	0.085824	1
Glycolysis / Gluconeogenesis	0.029758	1	0.13949	0.41649
Fructose and mannose metabolism	0.041956	1	0.16763	0.42223
Pentose and glucuronate interconversions	0.041956	1	0.16763	0.625
Pantothenate and CoA biosynthesis	0.042466	1	0.16763	0.16176
Synthesis and degradation of ketone bodies	0.045303	1	0.16989	0
Nitrogen metabolism	0.049445	1	0.17659	0
Valine, leucine and isoleucine biosynthesis	0.05244	1	0.17877	0.19547
Butanoate metabolism	0.056106	1	0.18296	0.51064
Starch and sucrose metabolism	0.074187	1	0.23183	0.44392
Cysteine and methionine metabolism	0.078999	1	0.237	0.36102
Valine, leucine and isoleucine degradation	0.090323	1	0.26055	0.06079
Glutathione metabolism	0.093898	1	0.26083	0.27723
beta-Alanine metabolism	0.12694	1	0.3283	1
Streptomycin biosynthesis	0.12694	1	0.3283	1
Monobactam biosynthesis	0.17485	1	0.43711	0
Biosynthesis of secondary metabolites - unclassified	0.19332	1	0.46771	0.03333
Inositol phosphate metabolism	0.22501	1	0.52736	0
Lysine biosynthesis	0.26592	1	0.60436	0
Terpenoid backbone biosynthesis	0.30344	1	0.614	0.26705
Phenylalanine, tyrosine and tryptophan biosynthesis	0.31252	1	0.614	0.0199
Lysine degradation	0.32695	1	0.614	0
Nicotinate and nicotinamide metabolism	0.32695	1	0.614	0.29032
Phenylalanine metabolism	0.33958	1	0.614	0
Novobiocin biosynthesis	0.33958	1	0.614	0
Glycerophospholipid metabolism	0.34122	1	0.614	0.17333
Galactose metabolism	0.34384	1	0.614	0.16667
Pyruvate metabolism	0.34384	1	0.614	0.72542
Vitamin B6 metabolism	0.37689	1	0.65736	0
Propanoate metabolism	0.41608	1	0.67834	0.01316
Sulfur metabolism	0.41608	1	0.67834	0.03922
Histidine metabolism	0.41608	1	0.67834	0.07477
Tyrosine metabolism	0.4251	1	0.67834	0
Riboflavin metabolism	0.47165	1	0.73696	0
Glycerolipid metabolism	0.52259	1	0.79988	0.0603
Biosynthesis of secondary metabolites - other antibiotics	0.56459	1	0.84689	0
Amino sugar and nucleotide sugar metabolism	0.64669	1	0.95101	0.06333
C5-Branched dibasic acid metabolism	0.71343	1	1	0
Selenocompound metabolism	0.75083	1	1	0
Tryptophan metabolism	0.78339	1	1	0
Pyrimidine metabolism	0.80574	1	1	0.0184
Benzoate degradation	0.83639	1	1	0.22222
Fatty acid degradation	0.90773	1	1	0.51486
Peptidoglycan biosynthesis	0.95417	1	1	0
Folate biosynthesis	0.99181	1	1	0.06996
Fatty acid biosynthesis	0.99835	1	1	0.00086
