# Supplementary material for: GltS regulates biofilm formation in methicillin-resistant Staphylococcus aureus
Source: Commun Biol. 2022 Nov 23;5:1284. doi: 10.1038/s42003-022-04239-2 (PMC9684512; doi:10.1038/s42003-022-04239-2)
Supplement: Supplementary file 8 — Supplementary Data 6 [file 42003_2022_4239_MOESM8_ESM.xlsx]

## Sheet: SD6
	JE2 0h	JE2 24h	JE2 48h	gltS::Tn 0h	gltS::Tn 24h	gltS::Tn 48h
Pyruvate dehydrogenase	132120	794031	171530	937701	683797	560220
Fumarate hydrogenase	2648.91	15919.7	7297.48	47219	17008.5	24866.3
Isocitrate dehydrogenase	6177.31	37125.2	10368.7	42578.3	37186.9	52737
2-oxoglutarate dehydrogenase E1	399.477	2400.82	2951.24	20985.8	3109	7031.76
Malate dehydrogenase	1483.63	8916.52	0	26756.1	8541.47	11604.1
Aconitate hydratase	15063	90527.6	14629.8	125365	82254.1	63699.6
Succinate dehydrogenase flavoprotein subunit	2107.26	12664.5	8786.68	53503.5	25177	16459.8
Citrate synthase	1472.38	8848.88	0	25239.3	14350	4043.43
