# Supplementary material for: GltS regulates biofilm formation in methicillin-resistant Staphylococcus aureus
Source: Commun Biol. 2022 Nov 23;5:1284. doi: 10.1038/s42003-022-04239-2 (PMC9684512; doi:10.1038/s42003-022-04239-2)
Supplement: Supplementary file 9 — Supplementary Data 7 [file 42003_2022_4239_MOESM9_ESM.xlsx]

## Sheet: SD7a
(A) gltS::Tn vs JE2 expression ratio > 1 log2 fold change
Gene name	Annotated function	p-value	Log2 fold change
0h
ahpC	Alkyl hydroperoxide reductase C	0.014	1.64
ahpF	Alkyl hydroperoxide reductase subunit F	0.004	2.18
acpP	Acyl carrier protein	0.041	1.24
aroK	Shikimate kinase	0.06	1.12
clpB	Chaperone protein ClpB	0.002	2.53
clpC	ATP-dependent Clp protease ATP-binding subunit ClpC1	0.03	1.34
copA	Copper-exporting P-type ATPase	0.035	1.28
ctsR	Transcriptional regulator CtsR 2	0.074	1.02
dnaJ	Chaperone protein DnaJ	0.043	1.21
dnaK	Chaperone protein DnaK2	0.035	1.27
dps	DNA protection during starvation protein 2, H2O2 resistance factors3	0.002	2.55
ggt	Glutathione hydrolase proenzyme	0.064	1.17
glpF	Glycerol kinase	0.067	1.06
gltD	Glutamate synthase	0.653	1.04
gntP	Gluconate permease	0.029	1.37
groES	Co-chaperonin GroES2	0.03	1.38
groL	chaperonin2	0.031	1.33
grpE	Protein GrpE	0.075	1.004
	(HSP-70 cofactor)
hisF	Histidine biosynthesis bifunctional protein HisIE	0.061	1.2
hutI	Imidazolonepropionase4	0.075	1.004
hutU	Urocanate hydratase4	0.033	1.3
isaA	transglycosylase IsaA(Immunodominant staphylococcal antigen A)5	0.037	1.26
nirD	Nitrite reductase	0.066	1.09
opuCc	Glycine/betaine ABC transporter permease	0.063	1.08
opuCd	Glycine betaine/carnitine/choline transport system permease	0.039	1.25
pfoR	Perfringolysin O regulator family protein(Members of the cholesterol-dependent cytolysin (CDC) family of bacterial pore-forming toxins) 6	0.069	1.11
plc	1-phosphatidylinositol phosphodiesterase	0.079	1.01
prmA	Ribosomal protein L11 methyltransferase	0.013	1.69
purD	Phosphoribosylamine--glycine ligase	0.001	2.67
purE	N5-carboxyaminoimidazole ribonucleotide mutase	0.072	1.22
purF	Amidophosphoribosyltransferase	0.042	1.22
purH	Bifunctional purine biosynthesis protein PurH	0.005	2.1
purL	Phosphoribosylformylglycinamidine synthase subunit PurL	0.052	1.15
purM	Phosphoribosylformylglycinamidine cyclo-ligase	0.014	1.66
purN	Phosphoribosylglycinamide formyltransferase	0.022	1.5
rplE	50S ribosomal protein L5	0.068	1.05
rplO	50S ribosomal protein L15	0.056	1.11
rplS	50S ribosomal protein L19	0.068	1.04
rplU	50S ribosomal protein L21	0.049	1.17
rpmA	50S ribosomal protein L27	0.076	1.01
rpmB	50S ribosomal protein L28	0.04	1.23
rpmJ	50S ribosomal protein L36	0.042	1.23
rpsO	30S ribosomal protein S15	0.025	1.42
rrfG	dTDP-glucose 4,6-dehydratase	0.113	3.06
sdaAA	L-serine dehydratase	0.059	1.19
tpiA	Triosephosphate isomerase	0.059	1.09
ureA	Urease subunit gamma	0.145	1.83
ureB	Urease subunit beta	0.035	1.91
4hr
ahpC	Alkyl hydroperoxide reductase C	0.0174	1.92
ahpF	Alkyl hydroperoxide reductase subunit F	0.017	2.14
arcR	HTH-type transcriptional regulator ArcR7	0.0834	1.07
dps	DNA protection during starvation protein 2, H2O2 resistance factors3	0.0698	1.01
sdrD	Serine-aspartate repeat-containing protein D8	0.0694	1.11
24hr
ahpC	Alkyl hydroperoxide reductase C	0.25	1.97
ahpF	Alkyl hydroperoxide reductase subunit F	0.224	2.37
dps	DNA protection during starvation protein 2	0.265	1.72
epiA	Lantibiotic9	0.059	1.02
rpmG	50S ribosomal protein L33	0.054	1.03
rpmH	50S ribosomal protein L34	0.037	1.25
rrlA	ribosomal genes rrl (23S rRNA)	0.248	2.01
rrlB	ribosomal genes rrl (23S rRNA)	0.247	2.01
rrlC	ribosomal genes rrl (23S rRNA)	0.246	2.02
rrlD	ribosomal genes rrl (23S rRNA)	0.247	2.02
rrlE	ribosomal genes rrl (23S rRNA)	0.245	2.04
rrsA	16s ribosomal RNA gene	0.241	2.12
rrsB	16s ribosomal RNA gene	0.241	2.12
rrsC	16s ribosomal RNA gene	0.239	2.14
rrsD	16s ribosomal RNA gene	0.24	2.12
rrsE	16s ribosomal RNA gene	0.239	2.14
trpE	Anthranilate synthase component I10	0.317	1.06
48hr
ahpC	Alkyl hydroperoxide reductase C		1.29
ahpF	Alkyl hydroperoxide reductase subunit F		1.48
hisB	Histidine biosynthesis bifunctional protein HisB		1.17
treP	PTS system trehalose-specific EIIBC component		1.01
uhpT	Sugar phosphate antiporter		1.3

## Sheet: SD7b
gltS::Tn vs JE2 expression ratio < -1 log2 fold change
0h
Gene name	Annotated function	p-value	Log2 fold change
cap5K	Capsular polysaccharide biosynthesis protein Cap5K	0.116	-1.14
chs	Chemotaxis inhibitory protein	0.09	-1.07
epiE	Lantibiotic epidermin immunity protein F	0.048	-1.16
epiG	Lantibiotic epidermin immunity protein F	0.015	-1.61
feoB	Ferrous iron transport protein B	0.061	-1.1
hemX	HemX protein, negative effector of steady-state concentration of glutamyl-tRNA reductase hemA	0.042	-1.22
hlgC	Gamma-hemolysin component C	0.079	-1.17
icaB	Poly-beta-1,6-N-acetyl-D-glucosamine N-deacetylase	0.106	-1.08
mtlA	PTS system mannitol-specific EIICB component	0.027	-1.39
potB	Spermidine/putrescine import ATP-binding protein PotA	0.086	-1.21
ptsH	Phosphocarrier protein HPr	0.073	-1.01
purR	Pur operon repressor	0.049	-1.16
sarU	HTH-type transcriptional regulator SarU 11	0.009	-3.21
srtB	SortaseB 12	0.225	-1.08
tetR	Biofilm operon icaADBC HTH-type negative transcriptional regulator IcaR	0.022	-1.5
trpC	Indole-3-glycerol phosphate synthase	0.303	-1.25
truB	tRNA pseudouridine synthase B	0.056	-1.13
4hr
acsA	Acyl-CoA synthetase	0.098	-1.41
aur	Zinc metalloproteinase aureolysin	0.075	-1.22
carA	Carbamoyl-phosphate synthase small chain	0.08	-1.19
glpD	Aerobic glycerol-3-phosphate dehydrogenase	0.059	-1.1
glpF	Glycerol kinase	0.061	-1.49
glpK	Glycerol kinase	0.074	-1.43
glpT	Glycerol-3-phosphate transporter	0.229	-1.01
gntK	Gluconokinase	0.025	-2.41
gntP	Gluconate permease	0.082	-1.25
gntR	Gluconate operon transcriptional repressor	0.048	-2.03
lip	Lipoyl synthase	0.1	-1.04
lukF-PV	Panton-Valentine Leucocidin F	0.031	-1.77
lukS-PV	Panton-Valentine leukocidin	0.028	-1.89
malR	Maltose operon transcriptional repressor	0.051	-2.02
metB	Cystathionine gamma-synthase	0.107	-1.11
nanA	N-acetylneuraminate lyase	0.092	-1.84
pckA	Phosphoenolpyruvate carboxykinase	0.043	-1.6
pflB	Formate acetyltransferase	0.026	-1.76
putA	Proline dehydrogenase	0.113	-1.09
pyrB	Aspartate carbamoyltransferase	0.099	-1.11
pyrC	Dihydroorotase	0.064	-1.3
scrR	HTH-type transcriptional regulator TreR	0.1	-1.21
splA	Serine protease SplA13	0.098	-1.49
splB	Serine protease SplB	0.058	-1.73
splC	Serine protease SplC	0.058	-1.63
splD	Serine protease SplD	0.054	-1.75
splE	Serine protease SplE	0.063	-1.7
splF	Serine protease SplF	0.082	-1.51
sspA	Glutamyl endopeptidase	0.032	-1.79
sspB	Staphopain B	0.037	-1.63
sspC	Staphostatin B	0.069	-1.41
sucA	2-oxoglutarate dehydrogenase E1 component	0.073	-1.01
treC	Alpha,alpha-phosphotrehalase	0.07	-1.3
treP	PTS system trehalose-specific EIIBC component	0.016	-2.77
uhpT	Hexose phosphate transport protein	0.055	-1.52
24hr
cap5B	Non-specific protein-tyrosine kinase	0.086	-1.01
cap5H	Capsular polysaccharide biosynthesis protein Cap5H	0.056	-1.36
cap5I	Capsular polysaccharide synthesis enzyme Cap5I	0.066	-1.07
cap5J	Capsular biosynthesis protein	0.053	-1.21
cap5K	Capsular polysaccharide biosynthesis protein Cap5K	0.079	-1
cap5L	Capsular polysaccharide synthesis enzyme Cap5L	0.041	-1.24
cap5N	Capsular polysaccharide synthesis enzyme Cap5N	0.055	-1.03
fadD	Acyl-CoA synthetase	0.334	-1.14
opp-3C	Oligopeptide permease, channel-forming protein	0.108	-1.05
48hr	N.D
