# Supplementary material for: GltS regulates biofilm formation in methicillin-resistant Staphylococcus aureus
Source: Commun Biol. 2022 Nov 23;5:1284. doi: 10.1038/s42003-022-04239-2 (PMC9684512; doi:10.1038/s42003-022-04239-2)
Supplement: Supplementary file 10 — Supplementary Data 8 [file 42003_2022_4239_MOESM10_ESM.xlsx]

## Sheet: SD8a
Osmolarity
Medium	Osmolarity (mmol/kg)	pH	Glucose(%)
TSB	285	7.3	0.25
TSBG	400	7.3	1
CDM	357	7.4	0.25
CDMG	393	7.4	1
CDMG-Glu	353	7.4	1
CDMG-Pro	384	7.4	1
CDMG-Arg	359	7.4	1
CDMG-Phe	356	7.4	1
CDMG-Asp	366	7.4	1
CDMG-Iso	330	7.4	1
CDMG-Tyr	352	7.4	1
CDMG-Cys	351	7.4	1
CDMG-Lys	282	7.4	1
CDMG-Met	347	7.4	1
CDMG-His	344	7.4	1
CDMG-Trp	360	7.4	1
CDMG-Leu	345	7.4	1
CDMG-Ser	360	7.4	1
CDMG-Ala	339	7.4	1
CDMG-Thr	358	7.4	1
CDMG-Gly	358	7.4	1
CDMG-Val	344	7.4	1
PBS (-)	270		0
5% Glucose	278		5
plasma	≒280		0.1
Urine	580-1100		≒0.01

## Sheet: SD8b
Amount of amino acid
Amino acid	TSB, CDM (mg/L)
Alanine	17.5
Arginine	19.6
Aspartic acid	41.4
Cystine	2.8
Glutamic acid	106
Glycine	11.4
Histidine	12.8
Isoleucine	25.1
Leucine	42.4
Lysine	36.7
Methionine	12.8
Phenylalanine	23
Proline	46.4
Serine	28.3
Threonine	22.3
Tryptophan	6
Tyrosine	10.7
Valine	30.7
