# Supplementary material for: GltS regulates biofilm formation in methicillin-resistant Staphylococcus aureus
Source: Commun Biol. 2022 Nov 23;5:1284. doi: 10.1038/s42003-022-04239-2 (PMC9684512; doi:10.1038/s42003-022-04239-2)
Supplement: Supplementary file 11 — Supplementary Data 9 [file 42003_2022_4239_MOESM11_ESM.xlsx]

## Sheet: Cell
Supplementary Table S8. Abbreviated names
Candidates	Pathway Label‡
2,3-Diphosphoglyceric acid	Diphosphoglycerate
2-Hydroxyglutaric acid	2-Hydroxyglutaric acid
2-Oxoglutaric acid	2-OG
2-Oxoisovaleric acid	2-KIV
2-Phosphoglyceric acid	2-PG
3-Phosphoglyceric acid	3-PG
6-Phosphogluconic acid	6-PG
Acetoacetyl CoA	AAcCoA
Acetyl CoA	AcCoA
Adenine	Adenine
Adenosine	Adenosine
Adenylosuccinic acid	Succinyl AMP
ADP	ADP
ADP-ribose	ADP-Rib
Ala	Ala
AMP	AMP
Arg	Arg
Argininosuccinic acid	ArgSuccinate
Asn	Asn
Asp	Asp
ATP	ATP
Betaine	Betaine
Betaine aldehyde	BTL
cAMP	cAMP
Carbamoylphosphate	Carbamoyl-P
Carnitine	Carnitine
Carnosine	Carnosine
cGMP	cGMP
Choline	Choline
cis-Aconitic acid	cis-Aconitic acid
Citric acid	Citric acid
Citrulline	Citrulline
CoA	CoA
Creatine	Creatine
Creatinine	Creatinine
Cys	Cys
Cystathionine	Cystathionine
Dihydroxyacetone phosphate	DHAP
Erythrose 4-phosphate	E4P
Folic acid	Folic acid
Fructose 1,6-diphosphate	F1,6P
Fructose 1-phosphate	D-F1P
Fructose 6-phosphate	F6P
Fumaric acid	Fumaric acid
Galactose 1-phosphate	Gal1P
GDP	GDP
Gln	Gln
Glu	Glu
Glucose 1-phosphate	G1P
Glucose 6-phosphate	G6P
Glutathione (GSH)	GSH
Glutathione (GSSG)	GSSG
Gly	Gly
Glyceraldehyde 3-phosphate	Glyceraldehyde 3-phosphate
Glycerol 3-phosphate	Glycerol 3-phosphate
Glycolic acid	Glycolic acid
Glyoxylic acid	Glyoxylic acid
GMP	GMP
GTP	GTP
Guanine	Guanine
Guanosine	Guanosine
His	His
HMG CoA	HMG-CoA
Homocysteine	Homocysteine
Homoserine	Homoserine
Hydroxyproline	Hydroxyproline
Hypoxanthine	Hypoxanthine
Ile	Ile
IMP	IMP
Inosine	Inosine
Isocitric acid	Isocitric acid
Lactic acid	Lactic acid
Leu	Leu
Lys	Lys
Malic acid	Malic acid
Malonyl CoA	Malonyl-CoA
Met	Met
Mevalonic acid	Mevalonic acid
N,N-Dimethylglycine	DMG
N-Acetylglutamic acid	N-AcGlu
NAD+	NAD+
NADH	NADH
NADP+	NADP+
NADPH	NADPH
N-Carbamoylaspartic acid	Carbamoyl-Asp
Ornithine	Ornithine
Phe	Phe
Phosphocreatine	Phosphocreatine
Phosphoenolpyruvic acid	PEP
Pro	Pro
PRPP	PRPP
Putrescine	Putrescine
Pyruvic acid	Pyruvic acid
Ribose 1-phosphate	R1P
Ribose 5-phosphate	R5P
Ribulose 5-phosphate	Ru5P
S-Adenosylhomocysteine	SAH
S-Adenosylmethionine	SAM
Sarcosine	Sarcosine
Sedoheptulose 7-phosphate	S7P
Ser	Ser
Spermidine	Spermidine
Spermine	Spermine
Succinic acid	Succinic acid
Thr	Thr
Trp	Trp
Tyr	Tyr
UDP-glucose	UDP-Glc
Urea	Urea
Uric acid	Uric acid
Val	Val
Xanthine	Xanthine
XMP	XMP
Xylulose 5-phosphate	X5P
β-Ala	b-Ala
γ-Aminobutyric acid	g-Aminobutyric acid

## Sheet: supernatant
Supplementary Table S7. Abbreviated names
Candidates	Pathway Label‡
2,3-Diphosphoglyceric acid	Diphosphoglycerate
2-Hydroxyglutaric acid	2-Hydroxyglutaric acid
2-Oxoglutaric acid	2-OG
2-Oxoisovaleric acid	2-KIV
2-Phosphoglyceric acid	2-PG
3-Phosphoglyceric acid	3-PG
6-Phosphogluconic acid	6-PG
Acetoacetyl CoA	AAcCoA
Acetyl CoA	AcCoA
Adenine	Adenine
Adenosine	Adenosine
Adenylosuccinic acid	Succinyl AMP
ADP	ADP
ADP-ribose	ADP-Rib
Ala	Ala
AMP	AMP
Arg	Arg
Argininosuccinic acid	ArgSuccinate
Asn	Asn
Asp	Asp
ATP	ATP
Betaine	Betaine
Betaine aldehyde	BTL
cAMP	cAMP
Carbamoylphosphate	Carbamoyl-P
Carnitine	Carnitine
Carnosine	Carnosine
cGMP	cGMP
Choline	Choline
cis-Aconitic acid	cis-Aconitic acid
Citric acid	Citric acid
Citrulline	Citrulline
CoA	CoA
Creatine	Creatine
Creatinine	Creatinine
Cys	Cys
Cystathionine	Cystathionine
Dihydroxyacetone phosphate	DHAP
Erythrose 4-phosphate	E4P
Folic acid	Folic acid
Fructose 1,6-diphosphate	F1,6P
Fructose 1-phosphate	D-F1P
Fructose 6-phosphate	F6P
Fumaric acid	Fumaric acid
Galactose 1-phosphate	Gal1P
GDP	GDP
Gln	Gln
Glu	Glu
Glucose 1-phosphate	G1P
Glucose 6-phosphate	G6P
Glutathione (GSH)	GSH
Glutathione (GSSG)	GSSG
Gly	Gly
Glyceraldehyde 3-phosphate	Glyceraldehyde 3-phosphate
Glycerol 3-phosphate	Glycerol 3-phosphate
Glycolic acid	Glycolic acid
Glyoxylic acid	Glyoxylic acid
GMP	GMP
GTP	GTP
Guanine	Guanine
Guanosine	Guanosine
His	His
HMG CoA	HMG-CoA
Homocysteine	Homocysteine
Homoserine	Homoserine
Hydroxyproline	Hydroxyproline
Hypoxanthine	Hypoxanthine
Ile	Ile
IMP	IMP
Inosine	Inosine
Isocitric acid	Isocitric acid
Lactic acid	Lactic acid
Leu	Leu
Lys	Lys
Malic acid	Malic acid
Malonyl CoA	Malonyl-CoA
Met	Met
Mevalonic acid	Mevalonic acid
N,N-Dimethylglycine	DMG
N-Acetylglutamic acid	N-AcGlu
NAD+	NAD+
NADH	NADH
NADP+	NADP+
NADPH	NADPH
N-Carbamoylaspartic acid	Carbamoyl-Asp
Ornithine	Ornithine
Phe	Phe
Phosphocreatine	Phosphocreatine
Phosphoenolpyruvic acid	PEP
Pro	Pro
PRPP	PRPP
Putrescine	Putrescine
Pyruvic acid	Pyruvic acid
Ribose 1-phosphate	R1P
Ribose 5-phosphate	R5P
Ribulose 5-phosphate	Ru5P
S-Adenosylhomocysteine	SAH
S-Adenosylmethionine	SAM
Sarcosine	Sarcosine
Sedoheptulose 7-phosphate	S7P
Ser	Ser
Spermidine	Spermidine
Spermine	Spermine
Succinic acid	Succinic acid
Thr	Thr
Trp	Trp
Tyr	Tyr
UDP-glucose	UDP-Glc
Urea	Urea
Uric acid	Uric acid
Val	Val
Xanthine	Xanthine
XMP	XMP
Xylulose 5-phosphate	X5P
β-Ala	b-Ala
γ-Aminobutyric acid	g-Aminobutyric acid
