# Supplementary material for: GltS regulates biofilm formation in methicillin-resistant Staphylococcus aureus
Source: Commun Biol. 2022 Nov 23;5:1284. doi: 10.1038/s42003-022-04239-2 (PMC9684512; doi:10.1038/s42003-022-04239-2)
Supplement: Supplementary file 12 — Supplementary Data 10 [file 42003_2022_4239_MOESM12_ESM.xlsx]

## Sheet: Sheet1
Oligonucleotide	Sequence (5’ → 3’)
acnA-F	GCGCAACAGCAACTGATTTA
acnA-R	TAGCGCGATATGTTCGTCTG
agrA-F	AAAGTTGCAGCGATGGATTT
agrA-R	TGGGCAATGAGTCTGTGAGA
agrB-F	TGACCAGTTTGCCACGTATC
agrB-R	GCACCATGTGCATGTCTTCT
agrC-F	AGATGACATGCCTGGCCTAC
agrC-R	CGGAAAATTCATTTCTTGTGC
arcA-F	GGCTGGCGTACGTAAAGAAG
arcA-R	TCTCTACGTCGTGCTCTCCA
arcB1-F	CTGTAGAGGATACTGCGAAAGT
arcB1-R	GGATGCCAATCGTCTGTTAATC
arcB2-F	CATTTGAAACAGCGGCTTATGA
arcB2-R	ACACGAGCAGTATCTTTGGTAG
argB-F	AATCGAGCCACACTTTGTTAATG
argB-R	CTGCAATGAGCGTGTGTTTAG
argC-F	TTCAGAATGGCAATCGTTTGATA
argC-R	GGGAAACAGCCAGGATTAGAAA
argD-F	ACCCCCTACTTCAAGGCACT
argD-R	CGTCTTGAAAAGCTGCAACA
argF-F	AAGAACGCGATGTGCATT TG
argF-R	AGCACACGTGCAGTATCT TTA
argG-F	TGCCATCGTGAATGGTAGAA
argG-R	CCATGCAACATCGCATTTAC
argH-F	CAGAGCGAATGAATGTGGTAT TT
argH-R	TCAGCAGTATCTGGTGTTTCTT
argJ-F	TGGTGGTATGCACATCGGTTT
argJ-R	AGACGATGAGTAAATCCATCCAAAG
argR-F	TCCTTTAGAAAAATTGGGACGTT
argR-R	ACTTGCCTCTTTGCTTCGAC
aspA-F	ATGAATCCTTTAGCCCAAAGCT
aspA-R	TTATCTTAAGTCATCAATTGCTTTAGC
ccpA-F	GTGTCGCGTGTTGTTAATGG
ccpA-R	GTCCACGAGCAAGTTGTGAA
dacA-F	TGCGGTTGGTATTTCAGAAG
dacA-R	TTTCTTTTGAAAGCGTGTGC
fnbA-F	AACCATTATCCCAAGTTAAGGTATATCCTCT
fnbA-R	TGGTACTGATGAAGTTGATTTTAGAACACA
fnbB-F	TGTCGCGCTGTATGATTGT
fnbB-R	GTAGAGGAAAGTGGGAGTTCAG
gdpP-F	TTAGTCGATGGGCAACTGAG
gdpP-R	TTAATTGGGCACGATAACCA
glnA-F	AAAATGCACGCGGATTTACT
glnA-R	GGGTTTGCAGCTGGATCTAC
glnR-F	TAACGGATTTAACGCCAAGG
glnR-R	TGCGTGGCATCTACAATCAT
gltA-F	GATCTAGCTGAAAACGCGCA
gltA-R	CTGTCATTGGATGCACGTGA
gltB-F	TGAAATGTTGCGACGCTTAG
gltB-F	ATAACCCCACGGCATATTCA
gltD-F	GTGTATGTCCTGCACCATGC
gltD-R	CTTCCAACGATTGCCACTTT
gltS-F	GGCGATGTCGCATTAGGTAT
gltS-R	CCCATGACCGATAAAACCAC
gudB-F	TTCCACCCAGATGTTGATGA
gudB-R	GGCATTACCGAAACCTTGAA
gyrA-F	CTACAAACTCACAGCCAC
gyrA-R	GTATCGGAAGCGGTTATG
icaA-F	AATTGGCTGTATTAAGCGAAGTCA
icaA-R	GAGTGAAGACACCCGAAATAGTATT
icaB-F	CAAATGCAGATGACGATTCACCTAA
icaB-R	AATTCGCTTTTCTTACACGGTGATAATTT
icaC-F	CTTGGGTATTTGCACGCATT
icaC-R	GCAATATCATGCCGACACCT
icaD-F	TCAAGCCCAGACAGAGGGAATA
icaD-R	ACACGATATAGCGATAAGTGCTGTTT
icd-F	GGCAGCAAGCCGAGTTATAG
icd-R	CTTGGCGTAAAGCCACATTT
proC-F	TAAGGATCCCGTTAATGAAACTCGTATTTTATGG
proC-R	ATATAAAAATGCTGGGCCGCTTC
putA-F	GCTTCATCAACATGGCGTAA
putA-R	ATGATGCGATGGTCATGTGT
rocA-F	GAAGCAGTTGGTGATGCAGC
rocA-R	GCACGTGAACATGCTGAACA
rocD-F	ATTGATGCAGCACAAGCAAG
rocD-R	CCGCTGTTAACCAAGGTCAT
rocF-F	AGGTACCTGCTGTGAACATTGA
rocF-R	GAACGCCATCAACATTGCGT
sarA-F	CATCAGCGAAAACAAAGAGAAA
sarA-R	TGTTTGCTTCAGTGATTGTTT
sucC-F	CGTTATTGATCGTGCGACTG
sucC-R	ATTCGTCTTGCTTGGAATGG
