# Supplementary material for: GltS regulates biofilm formation in methicillin-resistant Staphylococcus aureus
Source: Commun Biol. 2022 Nov 23;5:1284. doi: 10.1038/s42003-022-04239-2 (PMC9684512; doi:10.1038/s42003-022-04239-2)
Supplement: Supplementary file 13 — Supplementary Data 11 [file 42003_2022_4239_MOESM13_ESM.xlsx]

## Sheet: Fig1a1
USA300LAC	USA300JE2	Newman	_2329 gltT	_2291 gltS	_924	_1897	_0432	_0616	_0846	_0614	_0617	_2384	_0988 trkA	_2034 kdpA	_2033 kdpB	_0615	_0612
0.601067	0.655767	0.342467	0.234467	1.43717	0.488167	0.627567	0.393567	0.309934	0.972884	0.417967	0.746567	0.655167	0.652784	0.248067	0.504384	0.558734	0.381567
0.524267	0.507767	0.413067	0.312467	0.998767	0.448067	0.480267	0.345667	0.463634	0.189784	0.558067	0.394867	0.512767	0.515634	0.222967	1.09293	0.140084	0.286967
0.517467	0.396967	0.472167	0.459867	1.35887	0.407567	0.601167	0.568567	0.504784	0.396984	0.458667	0.449467	0.611667	0.597884	0.277167	1.01398	0.166584	0.325367
0.449767	0.309767	0.566267	0.648167	2.53687	0.321467	0.397267	0.567167	0.337934	0.349734	0.379367	0.531667	0.622067	0.561234	0.327967	0.590584	0.270534	0.556367
0.409567	0.573667	0.775967	0.637967	1.75847	0.377167	0.442767	0.446567	0.979034	0.324334	0.472867	0.736567	0.516367	0.747984	0.336467	1.32973	0.462434	0.465767
0.399567	0.490367	0.780167	0.428767	1.74237	0.388067	0.890767	0.380567	1.22508	1.10598	0.386667	0.402667	0.648967	0.808934	0.362467	1.50523	1.20908	0.681967
0.376467	0.358867	0.523067	1.99817	1.09777	0.401867	0.762567	0.471467	0.571484	1.33103	0.677367	0.491467	0.997167	0.501884	0.344667	1.20573	1.09233	0.758967
0.382167	0.490267	0.623367	0.604967	3.29307	0.639467	0.821167	0.476067	0.252484	0.877534	0.527567	0.551667	0.663167	0.634434	0.465167	0.672334	0.714984	0.420967
0.32035	0.50765	0.37685	0.22795	0.91625	0.50205	0.49295	0.39035	0.44095	0.38995	0.55895	0.54805	0.31185	0.41115	0.30675	0.44715	0.36075	0.43105
0.34535	0.50365	0.33965	0.24785	0.81035	0.49745	0.42155	0.32615	0.49165	0.32975	0.57765	0.57735	0.62665	0.44525	0.37945	0.49135	0.31775	0.46005
0.40605	0.44595	0.37455	0.23665	0.93305	0.39285	0.40555	0.29125	0.41365	0.35125	0.48325	0.78805	0.74385	0.56115	0.37825	0.45765	0.37545	0.60575
0.30935	0.44715	0.35765	0.42465	0.88045	0.42905	0.47945	0.38185	0.61305	0.39175	0.78945	0.41545	0.91815	0.37515	0.43735	0.44155	0.35645	0.52235
0.34395	0.62635	0.35445	0.41655	0.81815	0.53195	0.39345	0.18515	0.48095	0.39095	0.63455	0.37355	0.88705	0.35375	0.33145	0.45515	0.47445	0.48345
0.39035	0.55085	0.37445	0.32485	0.57915	0.49395	0.29345	0.33215	0.70395	0.91935	0.76935	0.17555	0.38945	0.34065	0.34355	0.47555	0.59835	0.65745
0.38255	0.46005	0.41625	0.52435	0.94625	0.50795	0.30515	0.54955	0.70335	0.65965	0.48395	0.29095	0.54815	0.41885	0.43465	0.42905	0.46285	0.41295
0.34205	0.41445	0.52235	0.36245	0.46645	0.44215	0.29525	0.36175	0.75285	0.39565	0.58975	0.29085	0.47955	0.44415	0.34665	0.37775	0.29735	0.55715
0.601067	0.655767	0.342467	0.234467	1.43717	0.488167	0.627567	0.393567	0.309934	0.972884	0.417967	0.746567	0.655167	0.652784	0.248067	0.504384	0.558734	0.381567
0.524267	0.507767	0.413067	0.312467	0.998767	0.448067	0.480267	0.345667	0.463634	0.189784	0.558067	0.394867	0.512767	0.515634	0.222967	1.09293	0.140084	0.286967
0.517467	0.396967	0.472167	0.459867	1.35887	0.407567	0.601167	0.568567	0.504784	0.396984	0.458667	0.449467	0.611667	0.597884	0.277167	1.01398	0.166584	0.325367
0.449767	0.309767	0.566267	0.648167	2.53687	0.321467	0.397267	0.567167	0.337934	0.349734	0.379367	0.531667	0.622067	0.561234	0.327967	0.590584	0.270534	0.556367
0.409567	0.573667	0.775967	0.637967	1.75847	0.377167	0.442767	0.446567	0.979034	0.324334	0.472867	0.736567	0.516367	0.747984	0.336467	1.32973	0.462434	0.465767
0.399567	0.490367	0.780167	0.428767	1.74237	0.388067	0.890767	0.380567	1.22508	1.10598	0.386667	0.402667	0.648967	0.808934	0.362467	1.50523	1.20908	0.681967
0.376467	0.358867	0.523067	1.99817	1.09777	0.401867	0.762567	0.471467	0.571484	1.33103	0.677367	0.491467	0.997167	0.501884	0.344667	1.20573	1.09233	0.758967
0.382167	0.490267	0.623367	0.604967	3.29307	0.639467	0.821167	0.476067	0.252484	0.877534	0.527567	0.551667	0.663167	0.634434	0.465167	0.672334	0.714984	0.420967

## Sheet: Fig1a-2
JE2	gltS::Tn	_0107	_0314	_0613	_2273	_2250
0.7806	3.3119	0.9073	0.8213	0.7899	1.5235	0.6916
0.7534	2.3229	0.8029	1.1409	0.5451	0.9633	0.7221
1.2109	1.2044	0.8787	1.1412	0.7877	1.1758	0.835
1.1688	0.8103	1.0601	0.996	0.8537	2.7206	0.9039
1.131	1.2354	1.297	1.2792	1.102	1.4933	0.8346
1.3218	1.4021	1.377	0.5893	1.1418	0.8442	0.7863
1.2642	3.2095	0.7857	0.6404	0.7036	1.159	0.7941
0.8803	3.2769	1.4938	0.9243	0.8904	1.2232	1.0838
0.7494	1.194	1.0312	0.6737	0.799	1.2559	1.7053
0.7061	1.4155	0.7154	0.6148	0.5806	0.7455	0.8226
0.6777	0.8986	0.7672	0.9351	0.7359	1.2464	1.4605
0.8413	2.3638	1.5316	0.8458	1.0689	1.6151	1.2619
0.8138	2.1102	0.9531	0.966	0.9435	1.1451	1.4719
0.8656	1.1211	0.715	0.7969	0.7696	1.282	0.9389
0.762	1.222	1.5682	0.7553	0.9365	1.1444	0.9791
0.9868	1.8175	1.7102	0.8133	0.4549	1.8439	0.7656
0.8845	1.5572	1.1106	1.366	0.7304	0.6961	1.0421
0.6908	1.9183	1.0912	1.3863	1.2875	0.4394	0.5677
0.8439	3.2152	1.0379	1.4964	2.6601	0.928	0.3935
1.1874	2.694	0.9275	1.9248	1.5431	0.7294	0.4113
0.8969	2.8037	0.7303	1.2759	0.6761	0.7899	0.3661
0.9804	2.8	0.721	1.1283	0.8634	0.8806	0.7549
1.3	3.228	1.0724	0.8552	0.9627	0.3642	0.6846
0.7924	2.3702	2.2969	0.6878	1.0916	0.4463	0.3617
1	2.5256	1.109	0.8787	3.1959	0.9144	1.0755
0.7212	1.3526	0.9111	0.9407	2.9033	0.7276	0.7957
1.1237	2.2743	0.9497	1.1736	1.3349	0.7436	2.0114
1.1795	2.2831	1.2299	1.5929	2.9355	0.6418	1.396
1.0031	1.6844	0.9436	1.1563	3.3516	0.6366	2.0256
0.5801	1.9746	2.0031	1.1806	0.901	0.8729	0.8131
1.011	2.0407	0.6023	1.0644	1.5132	0.411	0.7819
0.5259	3.1813	1.7752	1.2493	1.6931	0.3735	0.6087

## Sheet: Fig1b
	USA300LAC			USA300JE2			_02291 (gltS)
1	0.141	0.124	0.159	0.129	0.115	0.14	0.137	0.121	0.15
2	0.289	0.262	0.283	0.259	0.228	0.21	0.288	0.235	0.253
4	0.816	0.732	0.68	0.767	0.682	0.467	0.761	0.71	0.588
6	1.71	1.614	1.6	1.714	1.63	1.332	1.618	1.622	1.502
8	2.228	2.032	1.86	2.336	2.068	1.556	2.284	1.972	1.736
10	2.364	2.14	2.016	2.388	2.124	1.708	2.464	2.124	1.816
24	2.404	2.212	2.188	2.576	2.224	1.696	2.652	2.336	1.912
	2.716	2.84	2.968	2.7	3.136	2.908	2.748	2.984	2.728

## Sheet: Fig1c1
	JE2/TSBG				gltS::Tn/TSBG
Live cell	110948	100042	118473	117960	462226	436601	459717	447783
Dead cell	46500.1	40451.8	44473.5	41007.3	47232.5	47062	61217.3	60028.1

## Sheet: Fig1c2
	JE2/TSBG				gltS::Tn/TSBG
Live cell	2042.31	1814.15	2228.89	2178.37	8533.62	8011.16	8504.34	8248.5
Dead cell	855.966	733.55	836.696	757.281	872.006	863.538	1132.46	1105.76

## Sheet: Fig1d-OD590
JE2	gltS::Tn	pOS1-gltS	pOS1
0.3649	1.35	0.6704	2.0842
0.4734	2.6643	0.6898	1.6129
0.581	1.7737	0.4271	1.7088
0.4496	1.5323	0.5002	1.4854
0.5635	1.2477	0.4337	1.5726
0.538	1.5739	0.5124	2.5157
0.5148	0.8137	1.0123	1.8688
0.3701	1.1179	0.65	1.3624
0.3354	1.3159	0.4534	0.9749
0.554	1.3932	0.5493	1.164
0.5233	1.4882	0.6099	1.1203
0.8253	1.678	0.3778	1.0913
0.6767	0.9393	0.2898	1.1086
0.9057	0.9172	0.4378	1.2177
0.3293	1.0098	0.6416	1.1348
0.4196	1.2415	0.9488	1.2779
0.9649	3.118	1.3369	3.3123
0.8988	3.2217	1.601	3.2823
0.9033	2.405	1.044	3.4716
0.8798	2.669	0.9594	3.4476
0.8525	2.339	1.7157	3.3785
0.6089	2.962	1.5957	3.2296
0.626	1.7025	0.5931	1.4359
0.4098	1.0576	0.4629	1.2234
0.8431	2.7355	1.5394	2.5534
0.8207	2.0206	1.5852	2.8715
0.7541	1.9635	1.8432	3.465
0.7247	2.3419	1.4357	3.5012
0.3086	2.218	1.6273	3.5005
0.3889	1.4668	1.275	2.3068
0.0604	1.2152	0.6367	0.6889
0.0585	1.126	0.1288	0.5071

## Sheet: FIg1d-CFU
JE2	gltS::Tn	pOS1-gltS	pOS1
57000000	49000000	81600000	71000000
78000000	114000000	89000000	76000000
56000000	81000000	83000000	58000000
110000000	98000000	104000000	140000000
		80000000	56000000
		84000000	88000000
		92000000	47000000

## Sheet: Fig2d
JE2	gltS::Tn		JE2	gltS::Tn
7.05	7.81		6.34242	6.76343
5.92	7.09		6.88649	6.87506
6.61	7.47		6.0607	6.68124
6.29	7.34		6.04532	6.88081
6.49136	7.06633		5.94448	6.79239
6.59106	7.24304		6.48714	6.99123
6.56229	7.37383		7.38	7.33
6.45484	7.00217		6.86	7.25
			6.41	7.2
			6.32	6.91
Suture			Femoral

## Sheet: Fig2e
naive	JE2 wound	gltS wound
0.0974883	0.389683	47.0885
0.026031	0.000605063	92.2928
1.25821	0.000112046	22.3471
3.18076	16.2163	77.172
0.437506

## Sheet: Fig2f
Control	JE2 site	gltS site
121.098	180.964	80.5695
126.372	200.691	60.1586
82.0344	23.7314	71.6824
112.211	56.8381	77.3467
66.0182	83.011	91.8004
116.215	84.1906	77.1514
104.496	23.7314	94.7302
162.405	68.6056	143.56
132.818
197.273

[truncated: 15 more sheets: Fig3a, Fig3b, FIg3c, Fig4a-cell, Fig4a-Supe, Fig4b-cell, Fig4b-supe, Fig5 , Fig6, Fig7a, Fig7b, Fig7c, Fig8a, Fig8b, Fig8c]
